# Supplementary material for: Genomic Analysis of Korean Patient With Microcephaly
Source: Front Genet. 2021 Jan 28;11:543528. doi: 10.3389/fgene.2020.543528 (PMC7876370; doi:10.3389/fgene.2020.543528)
Supplement: Supplementary Table 1 — List of genes included in silico gene panel for microcephaly. [file Table_1.xlsx]

## Sheet: Supplementary Table 1
Supplementary Table 1. List of genes included in silico gene panel for microcephaly
Gene	OMIM_No	OMIM_Disease	OMIM_Inheritance	Source
AAAS	231550(3)	Achalasia-addisonianism-alacrimia syndrome, 231550 (3), Autosomal recessive	AR	HPO & OMIM
AARS	616339(3) | 613287(3)	Epileptic encephalopathy, early infantile, 29, 616339 (3), Autosomal recessive | Charcot-Marie-Tooth disease, axonal, type 2N, 613287 (3), Autosomal dominant	AR | AD	HPO & OMIM
ABCC8	606176(3) | 125853(3) | 256450(3) | 240800(3)	Diabetes mellitus, permanent neonatal, 606176 (3), Autosomal dominant, Autosomal recessive | Diabetes mellitus, noninsulin-dependent, 125853 (3), Autosomal dominant | Diabetes mellitus, transient neonatal 2, 610374 (3) | Hyperinsulinemic hypoglycemia, familial, 1, 256450 (3), Autosomal dominant, Autosomal recessive | Hypoglycemia of infancy, leucine-sensitive, 240800 (3), Autosomal dominant	AD, AR | AD	HPO
ACADS	201470(3)	Acyl-CoA dehydrogenase, short-chain, deficiency of, 201470 (3), Autosomal recessive	AR	OMIM
ACADSB	610006(3)	2-methylbutyrylglycinuria, 610006 (3), Autosomal recessive	AR	HPO & OMIM
ACD	616553(3) | 616553(3)	?Dyskeratosis congenita, autosomal dominant 6, 616553 (3), Autosomal dominant, Autosomal recessive | ?Dyskeratosis congenita, autosomal recessive 7, 616553 (3), Autosomal dominant, Autosomal recessive	AD, AR	HPO & OMIM
ACE	267430(3)	Renal tubular dysgenesis, 267430 (3), Autosomal recessive | {Myocardial infarction, susceptibility to} (3) | {Microvascular complications of diabetes 3}, 612624 (3) | [Angiotensin I-converting enzyme, benign serum increase] (3) | {SARS, progression of} (3) | {Stroke, hemorrhagic}, 614519 (3)	AR	HPO & OMIM
ACO2	614559(3) | 616289(3)	Infantile cerebellar-retinal degeneration, 614559 (3), Autosomal recessive | ?Optic atrophy 9, 616289 (3), Autosomal recessive	AR	HPO & OMIM
ACSL4	300387(3)	Mental retardation, X-linked 63, 300387 (3), X-linked dominant	XD	OMIM
ACTB	607371(3) | 243310(3)	?Dystonia, juvenile-onset, 607371 (3), Autosomal dominant | Baraitser-Winter syndrome 1, 243310 (3), Autosomal dominant	AD	HPO & OMIM
ACTG1	614583(3) | 604717(3)	Baraitser-Winter syndrome 2, 614583 (3), Autosomal dominant | Deafness, autosomal dominant 20/26, 604717 (3), Autosomal dominant	AD	HPO & OMIM
ACTG2	155310(3)	Visceral myopathy, 155310 (3), Autosomal dominant	AD	HPO
ADAR	127400(3) | 615010(3)	Dyschromatosis symmetrica hereditaria, 127400 (3), Autosomal dominant | Aicardi-Goutieres syndrome 6, 615010 (3), Autosomal recessive	AD | AR	HPO & OMIM
ADAT3	615286(3)	Mental retardation, autosomal recessive 36, 615286 (3), Autosomal recessive	AR	HPO & OMIM
ADD3	617008(3)	Cerebral palsy, spastic quadriplegic, 3, 617008 (3), Autosomal recessive	AR	OMIM
ADGRG1	606854(3)	Polymicrogyria, bilateral perisylvian, 615752 (3) | Polymicrogyria, bilateral frontoparietal, 606854 (3), Autosomal recessive	AR	OMIM
ADNP	615873(3)	Helsmoortel-van der Aa syndrome, 615873 (3), Autosomal dominant	AD	OMIM
ADSL	103050(3)	Adenylosuccinase deficiency, 103050 (3), Autosomal recessive	AR	HPO & OMIM
AFF2	309548(3)	Mental retardation, X-linked, FRAXE type, 309548 (3), X-linked recessive	XR	OMIM
AGA	208400(3)	Aspartylglucosaminuria, 208400 (3), Autosomal recessive	AR	HPO & OMIM
AGGF1	.	.	.	HPO
AGPS	600121(3)	Rhizomelic chondrodysplasia punctata, type 3, 600121 (3), Autosomal recessive	AR	OMIM
AGT	267430(3) | 145500(3)	{Preeclampsia, susceptibility to} (3) | Renal tubular dysgenesis, 267430 (3), Autosomal recessive | {Hypertension, essential, susceptibility to}, 145500 (3), Multifactorial	AR | Multifactorial	HPO & OMIM
AGTR1	267430(3) | 145500(3)	Renal tubular dysgenesis, 267430 (3), Autosomal recessive | {Hypertension, essential}, 145500 (3), Multifactorial	AR | Multifactorial	HPO & OMIM
AHSG	203650(3)	?Alopecia-mental retardation syndrome 1, 203650 (3), Autosomal recessive	AR	HPO
AIMP1	260600(3)	Leukodystrophy, hypomyelinating, 3, 260600 (3), Autosomal recessive	AR	HPO & OMIM
AKT3	615937(3)	Megalencephaly-polymicrogyria-polydactyly-hydrocephalus syndrome 2, 615937 (3), Autosomal dominant	AD	OMIM
ALDH18A1	219150(3) | 616603(3) | 616586(3) | 601162(3)	Cutis laxa, autosomal recessive, type IIIA, 219150 (3), Autosomal recessive | Cutis laxa, autosomal dominant 3, 616603 (3), Autosomal dominant | Spastic paraplegia 9B, autosomal recessive, 616586 (3), Autosomal recessive | Spastic paraplegia 9A, autosomal dominant, 601162 (3), Autosomal dominant	AR | AD	HPO & OMIM
ALDH3A2	270200(3)	Sjogren-Larsson syndrome, 270200 (3), Autosomal recessive	AR	HPO
ALDH6A1	614105(3)	Methylmalonate semialdehyde dehydrogenase deficiency, 614105 (3), Autosomal recessive	AR	HPO & OMIM
ALG1	608540(3)	Congenital disorder of glycosylation, type Ik, 608540 (3), Autosomal recessive	AR	HPO & OMIM
ALG11	613661(3)	Congenital disorder of glycosylation, type Ip, 613661 (3), Autosomal recessive	AR	HPO
ALG12	607143(3)	Congenital disorder of glycosylation, type Ig, 607143 (3), Autosomal recessive	AR	HPO & OMIM
ALG13	300884(3) | 300884(3)	Epileptic encephalopathy, early infantile, 36, 300884 (3), X-linked dominant | ?Congenital disorder of glycosylation, type Is, 300884 (3), X-linked dominant	XD	HPO & OMIM
ALG3	601110(3)	Congenital disorder of glycosylation, type Id, 601110 (3), Autosomal recessive	AR	HPO & OMIM
ALG9	263210(3) | 608776(3)	Gillessen-Kaesbach-Nishimura syndrome, 263210 (3), Autosomal recessive | Congenital disorder of glycosylation, type Il, 608776 (3), Autosomal recessive	AR	HPO & OMIM
ALPL	146300(3) | 146300(3) | 241510(3) | 241500(3)	Hypophosphatasia, adult, 146300 (3), Autosomal dominant, Autosomal recessive | Odontohypophosphatasia, 146300 (3), Autosomal dominant, Autosomal recessive | Hypophosphatasia, childhood, 241510 (3), Autosomal recessive | Hypophosphatasia, infantile, 241500 (3), Autosomal recessive	AD, AR | AR	OMIM
ALS2	606353(3) | 205100(3) | 607225(3)	Primary lateral sclerosis, juvenile, 606353 (3), Autosomal recessive | Amyotrophic lateral sclerosis 2, juvenile, 205100 (3), Autosomal recessive | Spastic paralysis, infantile onset ascending, 607225 (3), Autosomal recessive	AR	OMIM
ALX4	613451(3) | 609597(3) | 615529(3)	Frontonasal dysplasia 2, 613451 (3), Autosomal recessive | Parietal foramina 2, 609597 (3), Autosomal dominant | {Craniosynostosis 5, susceptibility to}, 615529 (3), Autosomal dominant	AR | AD	HPO
AMPD2	615686(3) | 615809(3)	?Spastic paraplegia 63, 615686 (3), Autosomal recessive | Pontocerebellar hypoplasia, type 9, 615809 (3), Autosomal recessive	AR	HPO & OMIM
ANK1	182900(3)	Spherocytosis, type 1, 182900 (3), Autosomal dominant, Autosomal recessive	AD, AR	HPO & OMIM
ANKLE2	616681(3)	Microcephaly 16, primary, autosomal recessive, 616681 (3), Autosomal recessive	AR	HPO & OMIM
ANKRD11	148050(3)	KBG syndrome, 148050 (3), Autosomal dominant	AD	HPO & OMIM
AP3B1	608233(3)	Hermansky-Pudlak syndrome 2, 608233 (3), Autosomal recessive	AR	HPO & OMIM
AP3B2	617276(3)	Epileptic encephalopathy, early infantile, 48, 617276 (3), Autosomal recessive	AR	OMIM
AP3D1	617050(3)	?Hermansky-Pudlak syndrome 10, 617050 (3), Autosomal recessive	AR	OMIM
AP4B1	614066(3)	Spastic paraplegia 47, autosomal recessive, 614066 (3), Autosomal recessive	AR	HPO & OMIM
AP4E1	184450(3) | 613744(3)	Stuttering, familial persistent, 1, 184450 (3), Autosomal dominant | Spastic paraplegia 51, autosomal recessive, 613744 (3), Autosomal recessive	AD | AR	HPO & OMIM
AP4M1	612936(3)	Spastic paraplegia 50, autosomal recessive, 612936 (3), Autosomal recessive	AR	HPO & OMIM
AP4S1	614067(3)	Spastic paraplegia 52, autosomal recessive, 614067 (3), Autosomal recessive	AR	HPO & OMIM
APOPT1	220110(3)	Mitochondrial complex IV deficiency, 220110 (3), Mitochondrial, Autosomal recessive	Mitochondrial, AR	OMIM
ARCN1	617164(3)	Short stature, rhizomelic, with microcephaly, micrognathia, and developmental delay, 617164 (3), Autosomal dominant	AD	OMIM
ARFGEF2	608097(3)	Periventricular heterotopia with microcephaly, 608097 (3), Autosomal recessive	AR	HPO & OMIM
ARG1	207800(3)	Argininemia, 207800 (3), Autosomal recessive	AR	OMIM
ARHGAP31	100300(3)	Adams-Oliver syndrome 1, 100300 (3), Autosomal dominant	AD	HPO & OMIM
ARHGEF2	617523(3)	?Neurodevelopmental disorder with midbrain and hindbrain malformations, 617523 (3), Autosomal recessive	AR	OMIM
ARID1A	614607(3)	Coffin-Siris syndrome 2, 614607 (3), Autosomal dominant	AD	HPO
ARID1B	135900(3)	Coffin-Siris syndrome 1, 135900 (3), Autosomal dominant	AD	HPO & OMIM
ARID2	617808(3)	Coffin-Siris syndrome 6, 617808 (3), Autosomal dominant	AD	HPO
ARNT2	615926(3)	?Webb-Dattani syndrome, 615926 (3), Autosomal recessive	AR	HPO & OMIM
ARSE	302950(3)	Chondrodysplasia punctata, X-linked recessive, 302950 (3), X-linked recessive	XR	HPO & OMIM
ARVCF	.	.	.	HPO
ARX	308350(3) | 300215(3) | 300004(3) | 300419(3) | 309510(3) | 300215(3)	Epileptic encephalopathy, early infantile, 1, 308350 (3), X-linked recessive | Lissencephaly, X-linked 2, 300215 (3), X-linked | Proud syndrome, 300004 (3), X-linked | Mental retardation, X-linked 29 and others, 300419 (3), X-linked recessive | Partington syndrome, 309510 (3), X-linked recessive | Hydranencephaly with abnormal genitalia, 300215 (3), X-linked	XR | XL	HPO & OMIM
ASNS	615574(3)	Asparagine synthetase deficiency, 615574 (3), Autosomal recessive	AR	HPO & OMIM
ASPM	608716(3)	Microcephaly 5, primary, autosomal recessive, 608716 (3), Autosomal recessive	AR	HPO & OMIM
ASXL1	605039(3)	Bohring-Opitz syndrome, 605039 (3), Autosomal dominant | Myelodysplastic syndrome, somatic, 614286 (3)	AD	HPO & OMIM
ATM	208900(3) | 114480(3)	Lymphoma, mantle cell, somatic (3) | Lymphoma, B-cell non-Hodgkin, somatic (3) | Ataxia-telangiectasia, 208900 (3), Autosomal recessive | {Breast cancer, susceptibility to}, 114480 (3), Autosomal dominant, Somatic mutation | T-cell prolymphocytic leukemia, somatic (3)	AR | AD, Somatic mutation	OMIM
ATP5A1	615228(3) | 616045(3)	?Mitochondrial complex V (ATP synthase) deficiency, nuclear type 4, 615228 (3), Autosomal recessive | ?Combined oxidative phosphorylation deficiency 22, 616045 (3), Autosomal recessive	AR	HPO & OMIM
ATP6V0A2	278250(3) | 219200(3)	Wrinkly skin syndrome, 278250 (3), Autosomal recessive | Cutis laxa, autosomal recessive, type IIA, 219200 (3), Autosomal recessive	AR	HPO & OMIM
ATP6V1A	618012(3) | 617403(3)	Epileptic encephalopathy, infantile or early childhood, 3, 618012 (3), Autosomal dominant | Cutis laxa, autosomal recessive, type IID, 617403 (3), Autosomal recessive	AD | AR	OMIM
ATP7A	304150(3) | 309400(3) | 300489(3)	Occipital horn syndrome, 304150 (3), X-linked recessive | Menkes disease, 309400 (3), X-linked recessive | Spinal muscular atrophy, distal, X-linked 3, 300489 (3), X-linked recessive	XR	HPO & OMIM
ATPAF2	604273(3)	?Mitochondrial complex V (ATP synthase) deficiency, nuclear type 1, 604273 (3), Autosomal recessive	AR	HPO & OMIM
ATR	230740(3) | 602089(3) | 210600(3) | 614564(3)	GAPO syndrome, 230740 (3), Autosomal recessive | {?Hemangioma, capillary infantile, susceptibility to}, 602089 (3), Autosomal dominant | Seckel syndrome 1, 210600 (3), Autosomal recessive | ?Cutaneous telangiectasia and cancer syndrome, familial, 614564 (3), Autosomal dominant | .	AR | AD	HPO & OMIM
ATRIP	.	.	.	HPO
ATRX	301040(3) | 309580(3)	Alpha-thalassemia/mental retardation syndrome, 301040 (3), X-linked dominant | Alpha-thalassemia myelodysplasia syndrome, somatic, 300448 (3) | Mental retardation-hypotonic facies syndrome, X-linked, 309580 (3), X-linked recessive	XD | XR	HPO & OMIM
AUH	250950(3)	. | 3-methylglutaconic aciduria, type I, 250950 (3), Autosomal recessive	.	HPO
AUTS2	615834(3)	Mental retardation, autosomal dominant 26, 615834 (3), Autosomal dominant	AD	HPO & OMIM
B3GLCT	261540(3)	Peters-plus syndrome, 261540 (3), Autosomal recessive	AR	HPO & OMIM
B9D1	614209(3) | 617120(3)	?Meckel syndrome 9, 614209 (3), Autosomal recessive | Joubert syndrome 27, 617120 (3), Autosomal recessive	AR	HPO
B9D2	614175(3) | 614175(3)	Joubert syndrome 34, 614175 (3), Autosomal recessive | ?Meckel syndrome 10, 614175 (3), Autosomal recessive	AR	HPO
BAZ1B	.	.	.	HPO
BCAP31	300475(3)	Deafness, dystonia, and cerebral hypomyelination, 300475 (3), X-linked recessive	XR	HPO & OMIM
BCL11A	617101(3)	Dias-Logan syndrome, 617101 (3), Autosomal dominant	AD	OMIM
BCOR	300166(3)	Microphthalmia, syndromic 2, 300166 (3), X-linked dominant	XD	HPO & OMIM
BCR	608232(4) | 613065(4)	Leukemia, chronic myeloid, Philadelphia chromosome positive, somatic, 608232 (4) | Leukemia, acute lymphocytic, Philadelphia chromosome positive, somatic, 613065 (4)	.	HPO
BCS1L	256000(3) | 603358(3) | 262000(3) | 124000(3)	Leigh syndrome, 256000 (3), Mitochondrial, Autosomal recessive | GRACILE syndrome, 603358 (3), Autosomal recessive | Bjornstad syndrome, 262000 (3), Autosomal recessive | Mitochondrial complex III deficiency, nuclear type 1, 124000 (3), Autosomal recessive	Mitochondrial, AR | AR	OMIM
BDNF	.	.	.	HPO
BLM	210900(3)	Bloom syndrome, 210900 (3), Autosomal recessive	AR	HPO & OMIM
BMP15	300510(3) | 300510(3)	Ovarian dysgenesis 2, 300510 (3), X-linked | Premature ovarian failure 4, 300510 (3), X-linked	XL	HPO
BMP2	112600(3) | 617877(3) | 235200(3)	Brachydactyly, type A2, 112600 (3), Autosomal dominant | Short stature, facial dysmorphism, and skeletal anomalies with or without cardiac anomalies, 617877 (3), Autosomal dominant | {HFE hemochromatosis, modifier of}, 235200 (3), Autosomal recessive	AD | AR	OMIM
BMP4	607932(3)	Microphthalmia, syndromic 6, 607932 (3), Autosomal dominant | Orofacial cleft 11, 600625 (3)	AD	HPO & OMIM
BPTF	617755(3)	Neurodevelopmental disorder with dysmorphic facies and distal limb anomalies, 617755 (3), Autosomal dominant	AD	OMIM
BRAT1	614498(3) | 618056(3)	Rigidity and multifocal seizure syndrome, lethal neonatal, 614498 (3), Autosomal recessive | Neurodevelopmental disorder with cerebellar atrophy and with or without seizures, 618056 (3), Autosomal recessive	AR	HPO & OMIM
BRCA1	617883(3) | 604370(3)	Fanconi anemia, complementation group S, 617883 (3), Autosomal recessive | {Pancreatic cancer, susceptibility to, 4}, 614320 (3) | {Breast-ovarian cancer, familial, 1}, 604370 (3), Autosomal dominant, Multifactorial	AR | AD, Multifactorial	OMIM
BRCA2	114480(3) | 613029(3) | 194070(3) | 605724(3) | 155255(3) | 176807(3) | 612555(3)	{Pancreatic cancer 2}, 613347 (3) | {Breast cancer, male, susceptibility to}, 114480 (3), Autosomal dominant, Somatic mutation | {Glioblastoma 3}, 613029 (3), Autosomal recessive | Wilms tumor, 194070 (3), Autosomal dominant, Somatic mutation | Fanconi anemia, complementation group D1, 605724 (3), Autosomal recessive | {Medulloblastoma}, 155255 (3), Somatic mutation, Autosomal dominant, Autosomal…	AD, Somatic mutation | AR | Somatic mutation, AD, AR | AD	HPO & OMIM
BRF1	616202(3)	. | Cerebellofaciodental syndrome, 616202 (3), Autosomal recessive	.	HPO & OMIM
BRIP1	114480(3)	Fanconi anemia, complementation group J, 609054 (3) | {Breast cancer, early-onset, susceptibility to}, 114480 (3), Autosomal dominant, Somatic mutation	AD, Somatic mutation	HPO
BRPF1	617333(3)	Intellectual developmental disorder with dysmorphic facies and ptosis, 617333 (3), Autosomal dominant	AD	OMIM
BTG2	.	.	.	OMIM
BUB1	114500(3)	Colorectal cancer with chromosomal instability, somatic, 114500 (3)	.	HPO
BUB1B	176430(3) | 257300(3)	Colorectal cancer, somatic, 114500 (3) | [Premature chromatid separation trait], 176430 (3), Autosomal dominant | Mosaic variegated aneuploidy syndrome 1, 257300 (3), Autosomal recessive	AD | AR	HPO & OMIM
BUB3	.	.	.	HPO
C2CD3	615948(3)	Orofaciodigital syndrome XIV, 615948 (3), Autosomal recessive	AR	HPO & OMIM
CARS2	616672(3)	Combined oxidative phosphorylation deficiency 27, 616672 (3), Autosomal recessive	AR	HPO & OMIM
CASC5	604321(3)	Microcephaly 4, primary, autosomal recessive, 604321 (3), Autosomal recessive	AR	OMIM
CASK	300749(3)	Mental retardation, with or without nystagmus, 300422 (3) | Mental retardation and microcephaly with pontine and cerebellar hypoplasia, 300749 (3), X-linked dominant | FG syndrome 4, 300422 (3)	XD	HPO & OMIM
CAV3	123320(3) | 611818(3) | 614321(3) | 606072(3) | 192600(3)	Creatine phosphokinase, elevated serum, 123320 (3), Autosomal dominant | Long QT syndrome 9, 611818 (3), Autosomal dominant | Myopathy, distal, Tateyama type, 614321 (3), Autosomal dominant | Rippling muscle disease 2, 606072 (3), Autosomal dominant | Cardiomyopathy, familial hypertrophic, 192600 (3), Autosomal dominant, Digenic dominant	AD | AD, Digenic dominant	OMIM
CBL	613563(3) | 607785(3)	Noonan syndrome-like disorder with or without juvenile myelomonocytic leukemia, 613563 (3), Autosomal dominant | ?Juvenile myelomonocytic leukemia, 607785 (3), Autosomal dominant, Somatic mutation	AD | AD, Somatic mutation	OMIM
CC2D2A	612284(3) | 612285(3) | 216360(3)	Meckel syndrome 6, 612284 (3), Autosomal recessive | Joubert syndrome 9, 612285 (3), Autosomal recessive | COACH syndrome, 216360 (3), Autosomal recessive	AR	HPO
CCDC88A	617507(3)	?PEHO syndrome-like, 617507 (3), Autosomal recessive	AR	HPO
CD96	211750(3)	C syndrome, 211750 (3), Autosomal dominant	AD	HPO & OMIM
CDC42	616737(3)	Takenouchi-Kosaki syndrome, 616737 (3), Autosomal dominant	AD	HPO
CDC45	617063(3)	Meier-Gorlin syndrome 7, 617063 (3), Autosomal recessive	AR	OMIM
CDC6	613805(3)	?Meier-Gorlin syndrome 5, 613805 (3), Autosomal recessive	AR	HPO & OMIM
CDCA7	616910(3)	Immunodeficiency-centromeric instability-facial anomalies syndrome 3, 616910 (3), Autosomal recessive	AR	HPO
CDK13	617360(3)	Congenital heart defects, dysmorphic facial features, and intellectual developmental disorder, 617360 (3), Autosomal dominant	AD	OMIM
CDK19	.	.	.	OMIM
CDK5	616342(3)	?Lissencephaly 7 with cerebellar hypoplasia, 616342 (3), Autosomal recessive	AR	HPO
CDK5RAP2	604804(3)	Microcephaly 3, primary, autosomal recessive, 604804 (3), Autosomal recessive	AR	HPO & OMIM
CDK6	616080(3)	?Microcephaly 12, primary, autosomal recessive, 616080 (3), Autosomal recessive	AR	HPO & OMIM
CDKL5	300672(3)	Epileptic encephalopathy, early infantile, 2, 300672 (3), X-linked dominant	XD	HPO & OMIM
CDON	614226(3)	Holoprosencephaly 11, 614226 (3), Autosomal dominant	AD	HPO
CDT1	613804(3)	Meier-Gorlin syndrome 4, 613804 (3), Autosomal recessive	AR	HPO & OMIM
CENPE	616051(3)	?Microcephaly 13, primary, autosomal recessive, 616051 (3), Autosomal recessive	AR	HPO & OMIM
CENPF	243605(3)	Stromme syndrome, 243605 (3), Autosomal recessive	AR	OMIM
CENPJ	608393(3) | 613676(3)	Microcephaly 6, primary, autosomal recessive, 608393 (3), Autosomal recessive | ?Seckel syndrome 4, 613676 (3), Autosomal recessive	AR	HPO & OMIM
CEP135	614673(3)	Microcephaly 8, primary, autosomal recessive, 614673 (3), Autosomal recessive	AR	HPO & OMIM
CEP152	614852(3) | 613823(3)	Microcephaly 9, primary, autosomal recessive, 614852 (3), Autosomal recessive | Seckel syndrome 5, 613823 (3), Autosomal recessive	AR	HPO & OMIM
CEP290	615991(3) | 610189(3) | 611134(3) | 610188(3)	?Bardet-Biedl syndrome 14, 615991 (3), Autosomal recessive | Leber congenital amaurosis 10, 611755 (3) | Senior-Loken syndrome 6, 610189 (3), Autosomal recessive | Meckel syndrome 4, 611134 (3), Autosomal recessive | Joubert syndrome 5, 610188 (3), Autosomal recessive	AR	HPO & OMIM
CEP57	614114(3)	Mosaic variegated aneuploidy syndrome 2, 614114 (3), Autosomal recessive	AR	HPO & OMIM
CEP63	614728(3)	?Seckel syndrome 6, 614728 (3), Autosomal recessive	AR	HPO & OMIM
CFC1	605376(3)	Heterotaxy, visceral, 2, autosomal, 605376 (3), Autosomal dominant	AD	OMIM
CHAMP1	616579(3)	Mental retardation, autosomal dominant 40, 616579 (3), Autosomal dominant	AD	HPO & OMIM
CHD2	615369(3)	Epileptic encephalopathy, childhood-onset, 615369 (3), Autosomal dominant	AD	OMIM
CHD7	612370(3) | 214800(3)	Hypogonadotropic hypogonadism 5 with or without anosmia, 612370 (3), Autosomal dominant | CHARGE syndrome, 214800 (3), Autosomal dominant	AD	HPO & OMIM
CHKB	602541(3)	Muscular dystrophy, congenital, megaconial type, 602541 (3), Autosomal recessive	AR	HPO & OMIM
CHL1	.	.	.	HPO
CHLR1	613398(3)	Warsaw breakage syndrome, 613398 (3), Autosomal recessive	AR	OMIM
CHMP1A	614961(3)	Pontocerebellar hypoplasia, type 8, 614961 (3), Autosomal recessive	AR	HPO & OMIM
CHN1	604356(3) | 145900(3) | 605253(3) | 607678(3)	Duane retraction syndrome 2, 604356 (3), Autosomal dominant | Dejerine-Sottas disease, 145900 (3), Autosomal dominant, Autosomal recessive | Hypomyelinating neuropathy, congenital, 1, 605253 (3), Autosomal dominant, Autosomal recessive | Charcot-Marie-Tooth disease, type 1D, 607678 (3), Autosomal dominant	AD	HPO
CHRNA7	.	.	.	HPO
CHRNG	265000(3) | 253290(3)	Escobar syndrome, 265000 (3), Autosomal recessive | Multiple pterygium syndrome, lethal type, 253290 (3), Autosomal recessive	AR	HPO
CHUK	613630(3)	Cocoon syndrome, 613630 (3)	.	HPO
CIT	617090(3)	Microcephaly 17, primary, autosomal recessive, 617090 (3), Autosomal recessive	AR	HPO & OMIM
CKAP2L	272440(3)	Filippi syndrome, 272440 (3), Autosomal recessive	AR	HPO & OMIM
CLCN4	300114(3)	Raynaud-Claes syndrome, 300114 (3), X-linked dominant	XD	OMIM
CLIP2	.	.	.	HPO
CLP1	615803(3)	Pontocerebellar hypoplasia, type 10, 615803 (3), Autosomal recessive | . | .	AR	HPO & OMIM
CLPB	616271(3)	3-methylglutaconic aciduria, type VII, with cataracts, neurologic involvement and neutropenia, 616271 (3), Autosomal recessive	AR	HPO & OMIM
CLPP	614129(3)	Perrault syndrome 3, 614129 (3), Autosomal recessive	AR	HPO & OMIM
CNNM2	613882(3) | 616418(3)	Hypomagnesemia 6, renal, 613882 (3), Autosomal dominant | Hypomagnesemia, seizures, and mental retardation, 616418 (3), Autosomal dominant, Autosomal recessive	AD | AD, AR	HPO & OMIM
CNTN2	615400(3)	?Epilepsy, myoclonic, familial adult, 5, 615400 (3), Autosomal recessive	AR	OMIM
CNTN4	.	.	.	HPO
COA7	618387(3)	Spinocerebellar ataxia, autosomal recessive, with axonal neuropathy 3, 618387 (3), Autosomal recessive	AR	OMIM
COG1	611209(3)	Congenital disorder of glycosylation, type IIg, 611209 (3), Autosomal recessive	AR	HPO
COG2	617395(3)	?Congenital disorder of glycosylation, type IIq, 617395 (3), Autosomal recessive	AR	HPO & OMIM
COG4	618150(3) | 613489(3)	Saul-Wilson syndrome, 618150 (3), Autosomal dominant | Congenital disorder of glycosylation, type IIj, 613489 (3), Autosomal recessive	AD | AR	HPO & OMIM
COG6	614576(3) | 615328(3)	Congenital disorder of glycosylation, type IIl, 614576 (3), Autosomal recessive | Shaheen syndrome, 615328 (3), Autosomal recessive	AR	HPO & OMIM
COL1A1	166200(3) | 166220(3) | 166210(3) | 166710(3) | 114000(3) | 130060(3) | 259420(3)	Osteogenesis imperfecta, type I, 166200 (3), Autosomal dominant | Osteogenesis imperfecta, type IV, 166220 (3), Autosomal dominant | Osteogenesis imperfecta, type II, 166210 (3), Autosomal dominant | {Bone mineral density variation QTL, osteoporosis}, 166710 (3), Autosomal dominant | Caffey disease, 114000 (3), Autosomal dominant | Ehlers-Danlos syndrome, arthrochalasia type, 1, 130060 (3), Autos…	AD	OMIM
COL1A2	166710(3) | 225320(3) | 617821(3) | 166210(3) | 166220(3) | 259420(3)	{Osteoporosis, postmenopausal}, 166710 (3), Autosomal dominant | Ehlers-Danlos syndrome, cardiac valvular type, 225320 (3), Autosomal recessive | Ehlers-Danlos syndrome, arthrochalasia type, 2, 617821 (3), Autosomal dominant | Osteogenesis imperfecta, type II, 166210 (3), Autosomal dominant | Osteogenesis imperfecta, type IV, 166220 (3), Autosomal dominant | Osteogenesis imperfecta, type III, 259…	AD | AR	OMIM
COL25A1	616219(3)	Fibrosis of extraocular muscles, congenital, 5, 616219 (3), Autosomal recessive	AR	HPO
COL4A1	611773(3) | 175780(3) | 180000(3) | 618564(3)	Angiopathy, hereditary, with nephropathy, aneurysms, and muscle cramps, 611773 (3), Autosomal dominant | Brain small vessel disease with or without ocular anomalies, 175780 (3), Autosomal dominant | {Hemorrhage, intracerebral, susceptibility to}, 614519 (3) | ?Retinal arteries, tortuosity of, 180000 (3), Autosomal dominant | Microangiopathy and leukoencephalopathy, pontine, autosomal dominant, 61…	AD	OMIM
COL4A3BP	616351(3)	Mental retardation, autosomal dominant 34, 616351 (3), Autosomal dominant	AD	HPO & OMIM
COMT	181500(3) | 167870(3)	{Schizophrenia, susceptibility to}, 181500 (3), Autosomal dominant | {Panic disorder, susceptibility to}, 167870 (3), ?Autosomal dominant	AD | ?AD	HPO
COQ9	614654(3)	Coenzyme Q10 deficiency, primary, 5, 614654 (3), Autosomal recessive	AR	HPO & OMIM
COX1	.	.	.	HPO
COX10	220110(3) | 256000(3)	Mitochondrial complex IV deficiency, 220110 (3), Mitochondrial, Autosomal recessive | Leigh syndrome due to mitochondrial COX4 deficiency, 256000 (3), Mitochondrial, Autosomal recessive	Mitochondrial, AR	OMIM
COX14	220110(3)	?Mitochondrial complex IV deficiency, 220110 (3), Mitochondrial, Autosomal recessive	Mitochondrial, AR	OMIM
COX15	615119(3) | 256000(3)	Cardioencephalomyopathy, fatal infantile, due to cytochrome c oxidase deficiency 2, 615119 (3), Autosomal recessive | Leigh syndrome due to cytochrome c oxidase deficiency, 256000 (3), Mitochondrial, Autosomal recessive	AR | Mitochondrial, AR	HPO & OMIM
COX2	.	.	.	HPO
COX20	220110(3)	Mitochondrial complex IV deficiency, 220110 (3), Mitochondrial, Autosomal recessive	Mitochondrial, AR	OMIM
COX3	.	.	.	HPO
COX6B1	220110(3)	Mitochondrial complex IV deficiency, 220110 (3), Mitochondrial, Autosomal recessive	Mitochondrial, AR	OMIM
COX7B	300887(3)	Linear skin defects with multiple congenital anomalies 2, 300887 (3), X-linked dominant	XD	HPO & OMIM
COX8A	220110(3)	?Mitochondrial complex IV deficiency, 220110 (3), Mitochondrial, Autosomal recessive	Mitochondrial, AR	OMIM
CPAP	608393(3) | 613676(3)	Microcephaly 6, primary, autosomal recessive, 608393 (3), Autosomal recessive | ?Seckel syndrome 4, 613676 (3), Autosomal recessive	AR	OMIM
CPLX1	617976(3)	Epileptic encephalopathy, early infantile, 63, 617976 (3), Autosomal recessive	AR	HPO
CPT2	255110(3) | 600649(3) | 608836(3) | 614212(3)	CPT II deficiency, myopathic, stress-induced, 255110 (3), Autosomal dominant, Autosomal recessive | CPT II deficiency, infantile, 600649 (3), Autosomal recessive | CPT II deficiency, lethal neonatal, 608836 (3), Autosomal recessive | {Encephalopathy, acute, infection-induced, 4, susceptibility to}, 614212 (3), Autosomal dominant, Autosomal recessive	AD, AR | AR	HPO & OMIM
CRBN	607417(3)	Mental retardation, autosomal recessive 2, 607417 (3), Autosomal recessive	AR	HPO
CREBBP	180849(3)	Rubinstein-Taybi syndrome 1, 180849 (3), Autosomal dominant | Menke-Hennekam syndrome 1, 618332 (3)	AD	HPO & OMIM
CRIPT	615789(3)	Short stature with microcephaly and distinctive facies, 615789 (3), Autosomal recessive	AR	HPO & OMIM
CRKL	.	.	.	HPO
CSNK2A1	617062(3)	Okur-Chung neurodevelopmental syndrome, 617062 (3), Autosomal dominant	AD	OMIM
CSPP1	615636(3)	Joubert syndrome 21, 615636 (3), Autosomal recessive	AR	HPO
CTBP1	617915(3)	Hypotonia, ataxia, developmental delay, and tooth enamel defect syndrome, 617915 (3), Autosomal dominant	AD	HPO
CTCF	615502(3)	Mental retardation, autosomal dominant 21, 615502 (3), Autosomal dominant	AD	HPO & OMIM
CTNNB1	615075(3) | 617572(3)	Ovarian cancer, somatic, 167000 (3) | Colorectal cancer, somatic, 114500 (3) | Medulloblastoma, somatic, 155255 (3) | Hepatocellular carcinoma, somatic, 114550 (3) | Pilomatricoma, somatic, 132600 (3) | Neurodevelopmental disorder with spastic diplegia and visual defects, 615075 (3), Autosomal dominant | Exudative vitreoretinopathy 7, 617572 (3), Autosomal dominant	AD	HPO & OMIM
CTNND2	.	.	.	HPO
CTSD	610127(3)	Ceroid lipofuscinosis, neuronal, 10, 610127 (3), Autosomal recessive	AR	HPO & OMIM
CUL4B	300354(3)	Mental retardation, X-linked, syndromic 15 (Cabezas type), 300354 (3), X-linked recessive	XR	HPO & OMIM
CWF19L1	616127(3)	Spinocerebellar ataxia, autosomal recessive 17, 616127 (3), Autosomal recessive	AR	OMIM
CYB5R3	250800(3) | 250800(3)	Methemoglobinemia, type I, 250800 (3), Autosomal recessive | Methemoglobinemia, type II, 250800 (3), Autosomal recessive	AR	HPO & OMIM
D2HGDH	600721(3)	D-2-hydroxyglutaric aciduria, 600721 (3), Autosomal recessive	AR	OMIM
DCPS	616459(3)	Al-Raqad syndrome, 616459 (3), Autosomal recessive	AR	HPO & OMIM
DCTN1	105400(3) | 168605(3) | 607641(3)	{Amyotrophic lateral sclerosis, susceptibility to}, 105400 (3), Autosomal dominant, Autosomal recessive | Perry syndrome, 168605 (3), Autosomal dominant | Neuronopathy, distal hereditary motor, type VIIB, 607641 (3), Autosomal dominant	AD, AR | AD	OMIM
DCX	300067(3) | 300067(3)	Subcortical laminal heterotopia, X-linked, 300067 (3), X-linked | Lissencephaly, X-linked, 300067 (3), X-linked	XL	OMIM
DDB2	278740(3)	Xeroderma pigmentosum, group E, DDB-negative subtype, 278740 (3), Autosomal recessive	AR	HPO
DDX11	613398(3)	Warsaw breakage syndrome, 613398 (3), Autosomal recessive	AR	HPO & OMIM
DDX3X	300958(3)	Mental retardation, X-linked 102, 300958 (3), X-linked dominant, X-linked recessive	XD, XR	HPO & OMIM
DEAF1	615828(3) | 617171(3)	Mental retardation, autosomal dominant 24, 615828 (3), Autosomal dominant | ?Dyskinesia, seizures, and intellectual developmental disorder, 617171 (3), Autosomal recessive	AD | AR	HPO & OMIM
DENND5A	617281(3)	Epileptic encephalopathy, early infantile, 49, 617281 (3), Autosomal recessive	AR	OMIM
DGCR2	601362(2)	DiGeorge syndrome/velocardiofacial syndrome complex-2, 601362 (2) | .	.	HPO
DGCR6	.	.	.	HPO
DGCR8	.	.	.	HPO
DGUOK	617070(3) | 617068(3) | 251880(3)	Progressive external ophthalmoplegia with mitochondrial DNA deletions, autosomal recessive 4, 617070 (3), Autosomal recessive | Portal hypertension, noncirrhotic, 617068 (3), Autosomal recessive | Mitochondrial DNA depletion syndrome 3 (hepatocerebral type), 251880 (3), Autosomal recessive	AR	HPO & OMIM
DHCR24	602398(3)	Desmosterolosis, 602398 (3), Autosomal recessive	AR	HPO & OMIM
DHCR7	270400(3)	Smith-Lemli-Opitz syndrome, 270400 (3), Autosomal recessive	AR	HPO & OMIM
DHFR	613839(3)	Megaloblastic anemia due to dihydrofolate reductase deficiency, 613839 (3), Autosomal recessive	AR	HPO & OMIM
DHTKD1	204750(3) | 615025(3)	2-aminoadipic 2-oxoadipic aciduria, 204750 (3), Autosomal recessive | ?Charcot-Marie-Tooth disease, axonal, type 2Q, 615025 (3), Autosomal dominant	AR | AD	HPO & OMIM
DIAPH1	616632(3) | 124900(3)	Seizures, cortical blindness, microcephaly syndrome, 616632 (3), Autosomal recessive | Deafness, autosomal dominant 1, 124900 (3), Autosomal dominant	AR | AD	HPO & OMIM
DKC1	305000(3)	Dyskeratosis congenita, X-linked, 305000 (3), X-linked recessive	XR	HPO & OMIM
DLAT	245348(3)	Pyruvate dehydrogenase E2 deficiency, 245348 (3), Autosomal recessive	AR	HPO & OMIM
DLD	246900(3)	Dihydrolipoamide dehydrogenase deficiency, 246900 (3), Autosomal recessive	AR	HPO & OMIM
DLL3	277300(3)	Spondylocostal dysostosis 1, autosomal recessive, 277300 (3), Autosomal recessive	AR	HPO
DNA2	615156(3) | 615807(3)	Progressive external ophthalmoplegia with mitochondrial DNA deletions, autosomal dominant 6, 615156 (3), Autosomal dominant | ?Seckel syndrome 8, 615807 (3), Autosomal recessive	AD | AR	HPO & OMIM
DNAAF4	127700(3) | 615482(3)	{Dyslexia, susceptibility to, 1}, 127700 (3), Autosomal dominant | Ciliary dyskinesia, primary, 25, 615482 (3), Autosomal recessive	AD | AR	OMIM
DNAJC21	617052(3)	Bone marrow failure syndrome 3, 617052 (3), Autosomal recessive	AR	OMIM
DNM1L	614388(3) | 610708(3)	Encephalopathy, lethal, due to defective mitochondrial peroxisomal fission 1, 614388 (3), Autosomal dominant, Autosomal recessive | Optic atrophy 5, 610708 (3), Autosomal dominant	AD, AR | AD	HPO & OMIM
DOCK6	614219(3)	Adams-Oliver syndrome 2, 614219 (3), Autosomal recessive	AR	HPO & OMIM
DOLK	610768(3)	Congenital disorder of glycosylation, type Im, 610768 (3), Autosomal recessive	AR	HPO & OMIM
DONSON	251230(3) | 617604(3)	Microcephaly-micromelia syndrome, 251230 (3), Autosomal recessive | Microcephaly, short stature, and limb abnormalities, 617604 (3), Autosomal recessive	AR	OMIM
DPAGT1	608093(3) | 614750(3)	Congenital disorder of glycosylation, type Ij, 608093 (3), Autosomal recessive | Myasthenic syndrome, congenital, 13, with tubular aggregates, 614750 (3), Autosomal recessive	AR	HPO & OMIM
DPM1	608799(3)	Congenital disorder of glycosylation, type Ie, 608799 (3), Autosomal recessive	AR	HPO & OMIM
DPM2	615042(3)	Congenital disorder of glycosylation, type Iu, 615042 (3), Autosomal recessive	AR	HPO & OMIM
DPP6	612956(3)	Mental retardation, autosomal dominant 33, 616311 (3) | {Ventricular fibrillation, paroxysmal familial, 2}, 612956 (3), Autosomal dominant	AD	HPO & OMIM
DPYD	274270(3) | 274270(3)	Dihydropyrimidine dehydrogenase deficiency, 274270 (3), Autosomal recessive | 5-fluorouracil toxicity, 274270 (3), Autosomal recessive	AR	HPO & OMIM
DSG1	148700(3) | 615508(3)	Keratosis palmoplantaris striata I, AD, 148700 (3), Autosomal dominant | Erythroderma, congenital, with palmoplantar keratoderma, hypotrichosis, and hyper IgE, 615508 (3), Autosomal recessive	AD | AR	OMIM
DSTYK	610805(3) | 270750(3)	Congenital anomalies of kidney and urinary tract 1, 610805 (3), Autosomal dominant | Spastic paraplegia 23, 270750 (3), Autosomal recessive	AD | AR	HPO & OMIM
DYM	607326(3) | 223800(3)	Smith-McCort dysplasia, 607326 (3), Autosomal recessive | Dyggve-Melchior-Clausen disease, 223800 (3), Autosomal recessive	AR	HPO & OMIM
DYNC1H1	614563(3) | 158600(3) | 614228(3)	Mental retardation, autosomal dominant 13, 614563 (3), Autosomal dominant | Spinal muscular atrophy, lower extremity-predominant 1, AD, 158600 (3), Autosomal dominant | Charcot-Marie-Tooth disease, axonal, type 20, 614228 (3), Autosomal dominant	AD	HPO & OMIM
DYRK1A	614104(3)	Mental retardation, autosomal dominant 7, 614104 (3), Autosomal dominant	AD	HPO & OMIM
EBF3	617330(3)	. | Hypotonia, ataxia, and delayed development syndrome, 617330 (3), Autosomal dominant	.	OMIM
EDC3	616460(3)	?Mental retardation, autosomal recessive 50, 616460 (3), Autosomal recessive	AR	HPO & OMIM
EEF1A2	616409(3) | 616393(3)	Epileptic encephalopathy, early infantile, 33, 616409 (3), Autosomal dominant | Mental retardation, autosomal dominant 38, 616393 (3), Autosomal dominant	AD	HPO & OMIM
EFEMP2	614437(3)	Cutis laxa, autosomal recessive, type IB, 614437 (3), Autosomal recessive	AR	HPO & OMIM
EFNB1	304110(3)	Craniofrontonasal dysplasia, 304110 (3), X-linked dominant	XD	HPO
EFTUD2	610536(3)	Mandibulofacial dysostosis, Guion-Almeida type, 610536 (3), Autosomal dominant	AD	HPO & OMIM
EHMT1	610253(3)	Kleefstra syndrome 1, 610253 (3), Autosomal dominant	AD	HPO & OMIM
EIF2AK3	226980(3)	Wolcott-Rallison syndrome, 226980 (3), Autosomal recessive	AR	HPO & OMIM
EIF2B1	603896(3)	Leukoencephalopathy with vanishing white matter, 603896 (3), Autosomal recessive	AR	HPO
EIF2B2	603896(3) | 603896(3)	Ovarioleukodystrophy, 603896 (3), Autosomal recessive | Leukoencephalopathy with vanishing white matter, 603896 (3), Autosomal recessive	AR	HPO
EIF2B3	603896(3)	Leukoencephalopathy with vanishing white matter, 603896 (3), Autosomal recessive	AR	HPO
EIF2B4	603896(3) | 603896(3)	Leukoencephalopathy with vanishing white matter, 603896 (3), Autosomal recessive | Ovarioleukodystrophy, 603896 (3), Autosomal recessive	AR	HPO
EIF2B5	603896(3) | 603896(3)	Leukoencephalopathy with vanishing white matter, 603896 (3), Autosomal recessive | Ovarioleukodystrophy, 603896 (3), Autosomal recessive	AR	HPO
EIF2S3	300148(3)	MEHMO syndrome, 300148 (3), X-linked recessive	XR	OMIM
ELAC2	615440(3)	Combined oxidative phosphorylation deficiency 17, 615440 (3), Autosomal recessive | {Prostate cancer, hereditary, 2, susceptibility to}, 614731 (3)	AR	HPO & OMIM
ELN	123700(3) | 185500(3)	Cutis laxa, autosomal dominant, 123700 (3), Autosomal dominant | Supravalvar aortic stenosis, 185500 (3), Autosomal dominant	AD	HPO
ELOVL4	133190(3) | 600110(3) | 614457(3)	Spinocerebellar ataxia 34, 133190 (3), Autosomal dominant | Stargardt disease 3, 600110 (3), Autosomal dominant | Ichthyosis, spastic quadriplegia, and mental retardation, 614457 (3), Autosomal recessive	AD | AR	OMIM
EMC1	616875(3)	Cerebellar atrophy, visual impairment, and psychomotor retardation, 616875 (3), Autosomal recessive	AR	HPO & OMIM
EMG1	211180(3)	Bowen-Conradi syndrome, 211180 (3), Autosomal recessive	AR	HPO & OMIM
EMX2	269160(3)	Schizencephaly, 269160 (3)	.	OMIM
ENTPD1	615683(3)	Spastic paraplegia 64, autosomal recessive, 615683 (3), Autosomal recessive	AR	HPO & OMIM
EOMES	.	.	.	OMIM
EP300	613684(3)	Rubinstein-Taybi syndrome 2, 613684 (3), Autosomal dominant | Menke-Hennekam syndrome 2, 618333 (3) | Colorectal cancer, somatic, 114500 (3)	AD	HPO & OMIM
EPCAM	613217(3)	Colorectal cancer, hereditary nonpolyposis, type 8, 613244 (3) | Diarrhea 5, with tufting enteropathy, congenital, 613217 (3), Autosomal recessive	AR	OMIM
EPG5	242840(3)	Vici syndrome, 242840 (3), Autosomal recessive	AR	HPO & OMIM
EPHX1	607748(3)	?Hypercholanemia, familial, 607748 (3), Autosomal recessive	AR	OMIM
ERCC1	610758(3)	Cerebrooculofacioskeletal syndrome 4, 610758 (3), Autosomal recessive	AR	HPO & OMIM
ERCC2	601675(3) | 610756(3) | 278730(3)	Trichothiodystrophy 1, photosensitive, 601675 (3), Autosomal recessive | ?Cerebrooculofacioskeletal syndrome 2, 610756 (3), Autosomal recessive | Xeroderma pigmentosum, group D, 278730 (3), Autosomal recessive	AR	HPO & OMIM
ERCC3	610651(3) | 616390(3)	Xeroderma pigmentosum, group B, 610651 (3), Autosomal recessive | Trichothiodystrophy 2, photosensitive, 616390 (3), Autosomal recessive	AR	HPO & OMIM
ERCC4	278760(3) | 615272(3) | 610965(3) | 278760(3)	Xeroderma pigmentosum, type F/Cockayne syndrome, 278760 (3), Autosomal recessive | Fanconi anemia, complementation group Q, 615272 (3), Autosomal recessive | XFE progeroid syndrome, 610965 (3), Autosomal recessive | Xeroderma pigmentosum, group F, 278760 (3), Autosomal recessive	AR	HPO & OMIM
ERCC5	278780(3) | 278780(3) | 616570(3)	Xeroderma pigmentosum, group G/Cockayne syndrome, 278780 (3), Autosomal recessive | Xeroderma pigmentosum, group G, 278780 (3), Autosomal recessive | Cerebrooculofacioskeletal syndrome 3, 616570 (3), Autosomal recessive	AR	HPO & OMIM
ERCC6	211980(3) | 214150(3) | 133540(3) | 616946(3) | 600630(3) | 278800(3)	{Macular degeneration, age-related, susceptibility to, 5}, 613761 (3) | {Lung cancer, susceptibility to}, 211980 (3), Autosomal dominant, Somatic mutation | Cerebrooculofacioskeletal syndrome 1, 214150 (3), Autosomal recessive | Cockayne syndrome, type B, 133540 (3), Autosomal recessive | Premature ovarian failure 11, 616946 (3), Autosomal dominant | UV-sensitive syndrome 1, 600630 (3), Autosomal…	AD, Somatic mutation | AR | AD	HPO & OMIM
ERCC6L2	615715(3)	Bone marrow failure syndrome 2, 615715 (3), Autosomal recessive	AR	HPO & OMIM
ERCC8	216400(3) | 614621(3)	Cockayne syndrome, type A, 216400 (3), Autosomal recessive | UV-sensitive syndrome 2, 614621 (3), Autosomal recessive	AR	HPO & OMIM
ESCO2	268300(3) | 269000(3)	Roberts syndrome, 268300 (3), Autosomal recessive | SC phocomelia syndrome, 269000 (3), Autosomal recessive	AR	HPO & OMIM
ESS2	.	.	.	HPO
ETHE1	602473(3)	Ethylmalonic encephalopathy, 602473 (3), Autosomal recessive	AR	OMIM
EXOSC3	614678(3)	Pontocerebellar hypoplasia, type 1B, 614678 (3), Autosomal recessive	AR	HPO & OMIM
EXT1	133700(3) | 215300(3)	Exostoses, multiple, type 1, 133700 (3), Autosomal dominant | Chondrosarcoma, 215300 (3), Autosomal recessive	AD | AR	HPO
EXTL3	617425(3)	Immunoskeletal dysplasia with neurodevelopmental abnormalities, 617425 (3), Autosomal recessive	AR	OMIM
F8	306700(3)	Hemophilia A, 306700 (3), X-linked recessive	XR	OMIM
FAM111A	602361(3) | 127000(3)	Gracile bone dysplasia, 602361 (3), Autosomal dominant | Kenny-Caffey syndrome, type 2, 127000 (3), Autosomal dominant	AD	OMIM
FAM20C	259775(3)	Raine syndrome, 259775 (3), Autosomal recessive	AR	HPO & OMIM
FAN1	614817(3)	Interstitial nephritis, karyomegalic, 614817 (3), Autosomal recessive	AR	OMIM
FANCA	227650(3)	Fanconi anemia, complementation group A, 227650 (3), Autosomal recessive	AR	HPO & OMIM
FANCB	300514(3)	Fanconi anemia, complementation group B, 300514 (3), X-linked recessive	XR	HPO
FANCC	227645(3)	Fanconi anemia, complementation group C, 227645 (3), Autosomal recessive	AR	HPO & OMIM
FANCD1	114480(3) | 613029(3) | 194070(3) | 605724(3) | 155255(3) | 176807(3) | 612555(3)	{Pancreatic cancer 2}, 613347 (3) | {Breast cancer, male, susceptibility to}, 114480 (3), Autosomal dominant, Somatic mutation | {Glioblastoma 3}, 613029 (3), Autosomal recessive | Wilms tumor, 194070 (3), Autosomal dominant, Somatic mutation | Fanconi anemia, complementation group D1, 605724 (3), Autosomal recessive | {Medulloblastoma}, 155255 (3), Somatic mutation, Autosomal dominant, Autosomal…	AD, Somatic mutation | AR | Somatic mutation, AD, AR | AD	OMIM
FANCD2	227646(3)	Fanconi anemia, complementation group D2, 227646 (3), Autosomal recessive	AR	HPO & OMIM
FANCE	600901(3)	Fanconi anemia, complementation group E, 600901 (3), Autosomal recessive	AR	HPO & OMIM
FANCF	603467(3)	Fanconi anemia, complementation group F, 603467 (3)	.	HPO
FANCG	614082(3)	Fanconi anemia, complementation group G, 614082 (3)	.	HPO
FANCI	609053(3)	Fanconi anemia, complementation group I, 609053 (3), Autosomal recessive	AR	HPO & OMIM
FANCJ	114480(3)	Fanconi anemia, complementation group J, 609054 (3) | {Breast cancer, early-onset, susceptibility to}, 114480 (3), Autosomal dominant, Somatic mutation	AD, Somatic mutation	OMIM
FANCL	614083(3)	Fanconi anemia, complementation group L, 614083 (3), Autosomal recessive	AR	HPO
FANCM	618086(3) | 618096(3)	Spermatogenic failure 28, 618086 (3), Autosomal recessive | ?Premature ovarian failure 15, 618096 (3), Autosomal recessive	AR	HPO
FANCN	114480(3)	{Pancreatic cancer, susceptibility to, 3}, 613348 (3) | Fanconi anemia, complementation group N, 610832 (3) | {Breast cancer, susceptibility to}, 114480 (3), Autosomal dominant, Somatic mutation	AD, Somatic mutation	OMIM
FAR1	616154(3)	Peroxisomal fatty acyl-CoA reductase 1 disorder, 616154 (3), Autosomal recessive	AR	HPO & OMIM
FARS2	617046(3) | 614946(3)	Spastic paraplegia 77, autosomal recessive, 617046 (3), Autosomal recessive | Combined oxidative phosphorylation deficiency 14, 614946 (3), Autosomal recessive	AR	HPO & OMIM
FASTKD2	220110(3)	?Mitochondrial complex IV deficiency, 220110 (3), Mitochondrial, Autosomal recessive	Mitochondrial, AR	OMIM
FAT4	615546(3) | 616006(3)	Van Maldergem syndrome 2, 615546 (3), Autosomal recessive | Hennekam lymphangiectasia-lymphedema syndrome 2, 616006 (3), Autosomal recessive	AR	OMIM
FBLN5	608895(3) | 614434(3) | 608895(3) | 219100(3)	Macular degeneration, age-related, 3, 608895 (3), Autosomal dominant | ?Cutis laxa, autosomal dominant 2, 614434 (3), Autosomal dominant | Neuropathy, hereditary, with or without age-related macular degeneration, 608895 (3), Autosomal dominant | Cutis laxa, autosomal recessive, type IA, 219100 (3), Autosomal recessive	AD | AR	HPO & OMIM
FBXL4	615471(3)	Mitochondrial DNA depletion syndrome 13 (encephalomyopathic type), 615471 (3), Autosomal recessive	AR	HPO & OMIM
FCN3	613860(3)	Immunodeficiency due to ficolin 3 deficiency, 613860 (3), Autosomal recessive	AR	OMIM
FGF12	617166(3)	Epileptic encephalopathy, early infantile, 47, 617166 (3), Autosomal dominant	AD	OMIM
FGF14	609307(3)	Spinocerebellar ataxia 27, 609307 (3), Autosomal dominant	AD	OMIM
FGF8	612702(3)	Hypogonadotropic hypogonadism 6 with or without anosmia, 612702 (3), Autosomal dominant	AD	OMIM
FGFR1	101600(3) | 123150(3) | 190440(3) | 147950(3) | 615465(3) | 166250(3)	Pfeiffer syndrome, 101600 (3), Autosomal dominant | Jackson-Weiss syndrome, 123150 (3), Autosomal dominant | Trigonocephaly 1, 190440 (3), Autosomal dominant | Hypogonadotropic hypogonadism 2 with or without anosmia, 147950 (3), Autosomal dominant | Hartsfield syndrome, 615465 (3), Autosomal dominant | Osteoglophonic dysplasia, 166250 (3), Autosomal dominant | Encephalocraniocutaneous lipomatosis…	AD	HPO & OMIM
FGFR2	101200(3) | 123150(3) | 101400(3) | 614592(3) | 149730(3) | 101600(3) | 101600(3) | 123500(3) | 123790(3) | 207410(3)	Apert syndrome, 101200 (3), Autosomal dominant | Craniosynostosis, nonspecific (3) | Jackson-Weiss syndrome, 123150 (3), Autosomal dominant | Scaphocephaly and Axenfeld-Rieger anomaly (3) | Saethre-Chotzen syndrome, 101400 (3), Autosomal dominant | Gastric cancer, somatic, 613659 (3) | Scaphocephaly, maxillary retrusion, and mental retardation, 609579 (3) | Bent bone dysplasia syndrome, 614592 (3…	AD	OMIM
FGFR3	602849(3) | 187601(3) | 610474(3) | 612247(3) | 146000(3) | 149730(3) | 100800(3) | 187600(3) | 616482(3)	Muenke syndrome, 602849 (3), Autosomal dominant | Nevus, epidermal, somatic, 162900 (3) | Thanatophoric dysplasia, type II, 187601 (3), Autosomal dominant | Bladder cancer, somatic, 109800 (3) | CATSHL syndrome, 610474 (3), Autosomal dominant, Autosomal recessive | Crouzon syndrome with acanthosis nigricans, 612247 (3), Autosomal dominant | Hypochondroplasia, 146000 (3), Autosomal dominant | LADD…	AD | AD, AR	HPO & OMIM
FGFRL1	.	.	.	HPO
FH	606812(3) | 150800(3) | 143890(3) | 143890(3)	Fumarase deficiency, 606812 (3), Autosomal recessive | Leiomyomatosis and renal cell cancer, 150800 (3), Autosomal dominant | Hypercholesterolemia, familial, 1, 143890 (3), Autosomal dominant | LDL cholesterol level QTL2, 143890 (3), Autosomal dominant	AR | AD	HPO & OMIM
FIG4	216340(3) | 612691(3) | 611228(3) | 612577(3)	Yunis-Varon syndrome, 216340 (3), Autosomal recessive | ?Polymicrogyria, bilateral temporooccipital, 612691 (3), Autosomal recessive | Charcot-Marie-Tooth disease, type 4J, 611228 (3), Autosomal recessive | Amyotrophic lateral sclerosis 11, 612577 (3), Autosomal dominant	AR | AD	HPO & OMIM
FKRP	607155(3) | 606612(3) | 613153(3)	Muscular dystrophy-dystroglycanopathy (limb-girdle), type C, 5, 607155 (3), Autosomal recessive | Muscular dystrophy-dystroglycanopathy (congenital with or without mental retardation), type B, 5, 606612 (3), Autosomal recessive | Muscular dystrophy-dystroglycanopathy (congenital with brain and eye anomalies), type A, 5, 613153 (3), Autosomal recessive	AR	HPO & OMIM
FKTN	611588(3) | 611615(3) | 613152(3) | 253800(3)	Muscular dystrophy-dystroglycanopathy (limb-girdle), type C, 4, 611588 (3), Autosomal recessive | Cardiomyopathy, dilated, 1X, 611615 (3), Autosomal recessive | Muscular dystrophy-dystroglycanopathy (congenital without mental retardation), type B, 4, 613152 (3), Autosomal recessive | Muscular dystrophy-dystroglycanopathy (congenital with brain and eye anomalies), type A, 4, 253800 (3), Autosomal …	AR	HPO
FLII	.	.	.	HPO
FLNA	311300(3) | 300048(3) | 304120(3) | 300048(3) | 309350(3) | 314400(3) | 300321(3) | 300049(3) | 300244(3) | 305620(3)	Otopalatodigital syndrome, type I, 311300 (3), X-linked dominant | Congenital short bowel syndrome, 300048 (3), X-linked recessive | Otopalatodigital syndrome, type II, 304120 (3), X-linked dominant | Intestinal pseudoobstruction, neuronal, 300048 (3), X-linked recessive | Melnick-Needles syndrome, 309350 (3), X-linked dominant | Cardiac valvular dysplasia, X-linked, 314400 (3), X-linked | ?FG sy…	XD | XR | XL	OMIM
FOXG1	613454(3)	Rett syndrome, congenital variant, 613454 (3), Autosomal dominant	AD	HPO & OMIM
FOXL2	110100(3) | 608996(3) | 110100(3)	Blepharophimosis, epicanthus inversus, and ptosis, type 2, 110100 (3), Autosomal dominant, Autosomal recessive | Premature ovarian failure 3, 608996 (3), Autosomal dominant | Blepharophimosis, epicanthus inversus, and ptosis, type 1, 110100 (3), Autosomal dominant, Autosomal recessive	AD, AR | AD	OMIM
FOXP2	602081(3)	Speech-language disorder-1, 602081 (3), Autosomal dominant	AD	OMIM
FRAS1	219000(3)	Fraser syndrome 1, 219000 (3), Autosomal recessive	AR	HPO & OMIM
FREM1	248450(3) | 614485(3)	Manitoba oculotrichoanal syndrome, 248450 (3), Autosomal recessive | Trigonocephaly 2, 614485 (3), Autosomal dominant | Bifid nose with or without anorectal and renal anomalies, 608980 (3)	AR | AD	HPO & OMIM
FREM2	617666(3) | 123570(3)	Fraser syndrome 2, 617666 (3), Autosomal recessive | Cryptophthalmos, unilateral or bilateral, isolated, 123570 (3), Autosomal recessive	AR	HPO
FRMD4A	616819(3)	?Corpus callosum, agenesis of, with facial anomalies and cerebellar ataxia, 616819 (3), Autosomal recessive	AR	HPO & OMIM
FSHR	608115(3) | 233300(3) | 276400(3)	Ovarian hyperstimulation syndrome, 608115 (3), Autosomal dominant | Ovarian dysgenesis 1, 233300 (3), Autosomal recessive | Ovarian response to FSH stimulation, 276400 (3), Autosomal recessive	AD | AR	HPO
FTO	612938(3) | 612460(3)	Growth retardation, developmental delay, facial dysmorphism, 612938 (3), Autosomal recessive | {Obesity, susceptibility to, BMIQ14}, 612460 (3), Autosomal recessive	AR	HPO & OMIM
FZD4	133780(3) | 133780(3)	Exudative vitreoretinopathy 1, 133780 (3), Autosomal dominant | Retinopathy of prematurity, 133780 (3), Autosomal dominant	AD	OMIM
G6PC3	612541(3) | 612541(3)	Dursun syndrome, 612541 (3), Autosomal recessive | Neutropenia, severe congenital 4, autosomal recessive, 612541 (3), Autosomal recessive	AR	HPO & OMIM
GABRD	613060(3) | 613060(3) | 613060(3)	{Epilepsy, juvenile myoclonic, susceptibility to}, 613060 (3), Autosomal dominant | {Epilepsy, idiopathic generalized, 10}, 613060 (3), Autosomal dominant | {Epilepsy, generalized, with febrile seizures plus, type 5, susceptibility to}, 613060 (3), Autosomal dominant	AD	HPO
GAD1	603513(3)	?Cerebral palsy, spastic quadriplegic, 1, 603513 (3), Autosomal recessive	AR	HPO & OMIM
GATA1	300835(3) | 300367(3) | 314050(3)	Leukemia, megakaryoblastic, with or without Down syndrome, somatic, 190685 (3) | Anemia, X-linked, with/without neutropenia and/or platelet abnormalities, 300835 (3), X-linked recessive | Thrombocytopenia, X-linked, with or without dyserythropoietic anemia, 300367 (3), X-linked recessive | Thrombocytopenia with beta-thalassemia, X-linked, 314050 (3), X-linked recessive	XR	OMIM
GATA4	615542(3) | 187500(3) | 614430(3) | 607941(3) | 614429(3)	?Testicular anomalies with or without congenital heart disease, 615542 (3), Autosomal dominant | Tetralogy of Fallot, 187500 (3), Autosomal dominant | Atrioventricular septal defect 4, 614430 (3), Autosomal dominant | Atrial septal defect 2, 607941 (3), Autosomal dominant | Ventricular septal defect 1, 614429 (3), Autosomal dominant	AD	HPO
GATA6	600001(3) | 614475(3) | 614474(3) | 187500(3)	Pancreatic agenesis and congenital heart defects, 600001 (3), Autosomal dominant | Atrial septal defect 9, 614475 (3), Autosomal dominant | Atrioventricular septal defect 5, 614474 (3), Autosomal dominant | Persistent truncus arteriosus, 217095 (3) | Tetralogy of Fallot, 187500 (3), Autosomal dominant	AD	HPO & OMIM
GBA	231000(3) | 168600(3) | 231005(3) | 230800(3) | 608013(3) | 230900(3) | 127750(3)	Gaucher disease, type III, 231000 (3), Autosomal recessive | {Parkinson disease, late-onset, susceptibility to}, 168600 (3), Autosomal dominant, Multifactorial | Gaucher disease, type IIIC, 231005 (3), Autosomal recessive | Gaucher disease, type I, 230800 (3), Autosomal recessive | Gaucher disease, perinatal lethal, 608013 (3), Autosomal recessive | Gaucher disease, type II, 230900 (3), Autosomal…	AR | AD, Multifactorial | AD	HPO & OMIM
GDF6	615360(3) | 118100(3) | 617898(3) | 613703(3)	Leber congenital amaurosis 17, 615360 (3), Autosomal recessive | Klippel-Feil syndrome 1, autosomal dominant, 118100 (3), Autosomal dominant | Multiple synostoses syndrome 4, 617898 (3), Autosomal dominant | Microphthalmia with coloboma 6, digenic, 613703 (3), Autosomal dominant | Microphthalmia, isolated 4, 613094 (3)	AR | AD	OMIM
GFM1	609060(3)	Combined oxidative phosphorylation deficiency 1, 609060 (3), Autosomal recessive	AR	HPO & OMIM
GHRHR	618157(3)	Growth hormone deficiency, isolated, type IV, 618157 (3)	.	OMIM
GJA1	617525(3) | 218400(3) | 600309(3) | 164200(3) | 186100(3) | 257850(3) | 241550(3) | 104100(3)	Erythrokeratodermia variabilis et progressiva 3, 617525 (3), Autosomal dominant | Craniometaphyseal dysplasia, autosomal recessive, 218400 (3), Autosomal recessive | Atrioventricular septal defect 3, 600309 (3), Autosomal dominant | Oculodentodigital dysplasia, 164200 (3), Autosomal dominant | Syndactyly, type III, 186100 (3), Autosomal dominant | Oculodentodigital dysplasia, autosomal recessive,…	AD | AR	HPO & OMIM
GJA5	614049(3) | 108770(3)	Atrial fibrillation, familial, 11, 614049 (3), Autosomal dominant | Atrial standstill, digenic (GJA5/SCN5A), 108770 (3), Autosomal dominant	AD	HPO
GJA8	116200(3)	Cataract 1, multiple types, 116200 (3), Autosomal dominant	AD	HPO
GJB3	612644(3) | 220290(3) | 133200(3)	Deafness, autosomal dominant 2B, 612644 (3), Autosomal dominant | Deafness, autosomal recessive (3) | Deafness, autosomal dominant, with peripheral neuropathy (3) | Deafness, digenic, GJB2/GJB3, 220290 (3), Digenic dominant, Autosomal recessive | Erythrokeratodermia variabilis et progressiva 1, 133200 (3), Autosomal dominant, Autosomal recessive	AD | Digenic dominant, AR | AD, AR	HPO
GJB4	617524(3)	Erythrokeratodermia variabilis et progressiva 2, 617524 (3), Autosomal dominant	AD	HPO
GLI2	615849(3) | 610829(3)	Culler-Jones syndrome, 615849 (3), Autosomal dominant | Holoprosencephaly 9, 610829 (3), Autosomal dominant	AD	HPO & OMIM
GLYCTK	220120(3)	D-glyceric aciduria, 220120 (3), Autosomal recessive	AR	HPO & OMIM
GMPPA	615510(3)	Alacrima, achalasia, and mental retardation syndrome, 615510 (3), Autosomal recessive	AR	HPO
GMPPB	615350(3) | 615351(3) | 615352(3)	Muscular dystrophy-dystroglycanopathy (congenital with brain and eye anomalies), type A, 14, 615350 (3), Autosomal recessive | Muscular dystrophy-dystroglycanopathy (congenital with mental retardation), type B, 14, 615351 (3), Autosomal recessive | Muscular dystrophy-dystroglycanopathy (limb-girdle), type C, 14, 615352 (3), Autosomal recessive	AR	HPO & OMIM
GNAO1	615473(3) | 617493(3)	Epileptic encephalopathy, early infantile, 17, 615473 (3), Autosomal dominant | Neurodevelopmental disorder with involuntary movements, 617493 (3), Autosomal dominant	AD	OMIM
GNAQ	185300(3) | 163000(3)	Sturge-Weber syndrome, somatic, mosaic, 185300 (3) | Capillary malformations, congenital, 1, somatic, mosaic, 163000 (3)	.	OMIM
GNAS	219080(3) | 612462(3) | 603233(3) | 612463(3) | 166350(3) | 103580(3)	ACTH-independent macronodular adrenal hyperplasia, 219080 (3), Somatic mutation | Pseudohypoparathyroidism Ic, 612462 (3), Autosomal dominant | Pseudohypoparathyroidism Ib, 603233 (3), Autosomal dominant | Pseudopseudohypoparathyroidism, 612463 (3), Autosomal dominant | McCune-Albright syndrome, somatic, mosaic, 174800 (3) | Osseous heteroplasia, progressive, 166350 (3), Autosomal dominant | Pitu…	Somatic mutation | AD	OMIM
GNB1	616973(3)	Mental retardation, autosomal dominant 42, 616973 (3), Autosomal dominant | Leukemia, acute lymphoblastic, somatic, 613065 (3)	AD	OMIM
GNPAT	222765(3)	Rhizomelic chondrodysplasia punctata, type 2, 222765 (3), Autosomal recessive	AR	HPO & OMIM
GORAB	231070(3)	Geroderma osteodysplasticum, 231070 (3), Autosomal recessive	AR	HPO & OMIM
GP1BB	231200(3) | 231200(3)	Giant platelet disorder, isolated, 231200 (3), Autosomal recessive | Bernard-Soulier syndrome, type B, 231200 (3), Autosomal recessive	AR	HPO
GPT2	616281(3)	Mental retardation, autosomal recessive 49, 616281 (3), Autosomal recessive	AR	HPO & OMIM
GRIN2A	245570(3)	Epilepsy, focal, with speech disorder and with or without mental retardation, 245570 (3), Autosomal dominant	AD	OMIM
GRIN2B	616139(3) | 613970(3)	Epileptic encephalopathy, early infantile, 27, 616139 (3), Autosomal dominant | Mental retardation, autosomal dominant 6, 613970 (3), Autosomal dominant	AD	OMIM
GRIN2D	617162(3)	Epileptic encephalopathy, early infantile, 46, 617162 (3), Autosomal dominant	AD	OMIM
GRIP1	617667(3)	. | Fraser syndrome 3, 617667 (3), Autosomal recessive	.	HPO
GTF2E2	616943(3)	Trichothiodystrophy 6, nonphotosensitive, 616943 (3), Autosomal recessive	AR	OMIM
GTF2I	.	.	.	HPO
GTF2IRD1	.	.	.	HPO
HAAO	617660(3)	Vertebral, cardiac, renal, and limb defects syndrome 1, 617660 (3), Autosomal recessive	AR	OMIM
HACE1	616756(3)	Spastic paraplegia and psychomotor retardation with or without seizures, 616756 (3), Autosomal recessive	AR	OMIM
HBA1	140700(3)	Hemoglobin H disease, nondeletional, 613978 (3) | Thalassemias, alpha-, 604131 (3) | Erythrocytosis, 7, 617981 (3) | Methemoglobinemia, alpha type, 617973 (3) | Heinz body anemias, alpha-, 140700 (3), Autosomal dominant	AD	HPO
HBA2	140700(3)	Thalassemia, alpha-, 604131 (3) | Erythrocytosis 7, 617981 (3) | Heinz body anemia, 140700 (3), Autosomal dominant | Hemoglobin H disease, deletional and nondeletional, 613978 (3)	AD	HPO
HCCS	309801(3)	Linear skin defects with multiple congenital anomalies 1, 309801 (3), X-linked dominant	XD	HPO & OMIM
HCFC1	309541(3)	Mental retardation, X-linked 3 (methylmalonic acidemia and homocysteinemia, cblX type ), 309541 (3), X-linked recessive	XR	HPO & OMIM
HDAC4	.	.	.	HPO
HDAC8	300882(3)	Cornelia de Lange syndrome 5, 300882 (3), X-linked dominant	XD	HPO & OMIM
HES7	613686(3)	Spondylocostal dysostosis 4, autosomal recessive, 613686 (3), Autosomal recessive	AR	HPO
HHAT	.	.	.	HPO
HIRA	.	.	.	HPO
HIVEP2	616977(3)	Mental retardation, autosomal dominant 43, 616977 (3), Autosomal dominant	AD	OMIM
HMGA2	150699(1)	Leiomyoma, uterine, somatic, 150699 (1)	.	HPO
HMGB3	300915(3)	?Microphthalmia, syndromic 13, 300915 (3), X-linked	XL	HPO & OMIM
HMGCL	246450(3)	HMG-CoA lyase deficiency, 246450 (3), Autosomal recessive	AR	OMIM
HNRNPH2	300986(3)	Mental retardation, X-linked, syndromic, Bain type, 300986 (3), X-linked dominant	XD	OMIM
HNRNPU	617391(3)	Epileptic encephalopathy, early infantile, 54, 617391 (3), Autosomal dominant	AD	HPO & OMIM
HPD	276710(3) | 140350(3)	Tyrosinemia, type III, 276710 (3), Autosomal recessive | Hawkinsinuria, 140350 (3), Autosomal dominant	AR | AD	OMIM
HRAS	218040(3) | 218040(3)	Nevus sebaceous or woolly hair nevus, somatic, 162900 (3) | Congenital myopathy with excess of muscle spindles, 218040 (3), Autosomal dominant | Bladder cancer, somatic, 109800 (3) | Thyroid carcinoma, follicular, somatic, 188470 (3) | Schimmelpenning-Feuerstein-Mims syndrome, somatic mosaic, 163200 (3) | Spitz nevus or nevus spilus, somatic, 137550 (3) | Costello syndrome, 218040 (3), Autosomal …	AD	OMIM
HSD17B4	261515(3) | 233400(3)	D-bifunctional protein deficiency, 261515 (3), Autosomal recessive | Perrault syndrome 1, 233400 (3), Autosomal recessive	AR	OMIM
HSPD1	605280(3) | 612233(3)	Spastic paraplegia 13, autosomal dominant, 605280 (3), Autosomal dominant | Leukodystrophy, hypomyelinating, 4, 612233 (3), Autosomal recessive	AD | AR	HPO & OMIM
HSPG2	224410(3) | 255800(3)	Dyssegmental dysplasia, Silverman-Handmaker type, 224410 (3), Autosomal recessive | Schwartz-Jampel syndrome, type 1, 255800 (3), Autosomal recessive	AR	HPO & OMIM
HTRA2	617248(3)	{Parkinson disease 13}, 610297 (3) | 3-methylglutaconic aciduria, type VIII, 617248 (3), Autosomal recessive	AR	OMIM
HYDIN2	.	.	.	OMIM
IARS	617093(3)	Growth retardation, impaired intellectual development, hypotonia, and hepatopathy, 617093 (3), Autosomal recessive	AR	OMIM
IBA57	616451(3) | 615330(3)	?Spastic paraplegia 74, autosomal recessive, 616451 (3), Autosomal recessive | Multiple mitochondrial dysfunctions syndrome 3, 615330 (3), Autosomal recessive	AR	HPO & OMIM
IER3IP1	614231(3)	Microcephaly, epilepsy, and diabetes syndrome, 614231 (3), Autosomal recessive	AR	HPO & OMIM
IFIH1	615846(3) | 182250(3)	Aicardi-Goutieres syndrome 7, 615846 (3), Autosomal dominant | Singleton-Merten syndrome 1, 182250 (3), Autosomal dominant	AD	HPO & OMIM
IFT122	218330(3)	Cranioectodermal dysplasia 1, 218330 (3), Autosomal recessive	AR	OMIM
IFT140	617781(3) | 266920(3)	Retinitis pigmentosa 80, 617781 (3), Autosomal recessive | Short-rib thoracic dysplasia 9 with or without polydactyly, 266920 (3), Autosomal recessive	AR	HPO & OMIM
IFT74	617119(3)	?Bardet-Biedl syndrome 20, 617119 (3), Autosomal recessive	AR	OMIM
IGF1	608747(3)	Growth retardation with deafness and mental retardation due to IGF1 deficiency, 608747 (3), Autosomal recessive	AR	HPO & OMIM
IGF1R	270450(3)	Insulin-like growth factor I, resistance to, 270450 (3), Autosomal dominant, Autosomal recessive	AD, AR	HPO & OMIM
IKBKG	300636(3) | 308300(3)	Immunodeficiency 33, 300636 (3), X-linked recessive | Incontinentia pigmenti, 308300 (3), X-linked dominant | Immunodeficiency, isolated, 300584 (3) | Ectodermal dysplasia and immunodeficiency 1, 300291 (3) | Invasive pneumococcal disease, recurrent isolated, 2, 300640 (3) | Ectodermal, dysplasia, anhidrotic, lymphedema and immunodeficiency, 300301 (3)	XR | XD	HPO & OMIM
INPP5E	610156(3) | 213300(3)	Mental retardation, truncal obesity, retinal dystrophy, and micropenis, 610156 (3), Autosomal recessive | Joubert syndrome 1, 213300 (3), Autosomal recessive	AR	OMIM
INPP5K	617404(3)	Muscular dystrophy, congenital, with cataracts and intellectual disability, 617404 (3), Autosomal recessive	AR	OMIM
INSR	609968(3) | 262190(3) | 246200(3)	Hyperinsulinemic hypoglycemia, familial, 5, 609968 (3), Autosomal dominant | Rabson-Mendenhall syndrome, 262190 (3), Autosomal recessive | Diabetes mellitus, insulin-resistant, with acanthosis nigricans, 610549 (3) | Leprechaunism, 246200 (3), Autosomal recessive	AD | AR	HPO
IQSEC2	309530(3)	Mental retardation, X-linked 1/78, 309530 (3), X-linked dominant	XD	HPO & OMIM
ISCA1	617613(3)	Multiple mitochondrial dysfunctions syndrome 5, 617613 (3), Autosomal recessive	AR	OMIM
ITGA3	614748(3)	Interstitial lung disease, nephrotic syndrome, and epidermolysis bullosa, congenital, 614748 (3), Autosomal recessive	AR	HPO & OMIM
ITGB6	616221(3)	Amelogenesis imperfecta, type IH, 616221 (3), Autosomal recessive	AR	HPO
ITPA	616647(3)	[Inosine triphosphatase deficiency], 613850 (3) | Epileptic encephalopathy, early infantile, 35, 616647 (3), Autosomal recessive	AR	HPO & OMIM
JAM3	613730(3)	Hemorrhagic destruction of the brain, subependymal calcification, and cataracts, 613730 (3), Autosomal recessive	AR	HPO & OMIM
JMJD1C	.	.	.	HPO
KANSL1	610443(3)	Koolen-De Vries syndrome, 610443 (3), Autosomal dominant	AD	HPO
KAT6A	616268(3)	Arboleda-Tham syndrome, 616268 (3), Autosomal dominant	AD	HPO & OMIM
KAT6B	603736(3) | 606170(3)	SBBYSS syndrome, 603736 (3), Autosomal dominant | Genitopatellar syndrome, 606170 (3), Autosomal dominant	AD	HPO & OMIM
KATNB1	616212(3)	Lissencephaly 6, with microcephaly, 616212 (3), Autosomal recessive	AR	HPO & OMIM
KCNAB2	.	.	.	HPO
KCNJ11	616329(3) | 125853(3) | 606176(3) | 610582(3) | 601820(3)	Maturity-onset diabetes of the young, type 13, 616329 (3), Autosomal dominant | {Diabetes mellitus, type 2, susceptibility to}, 125853 (3), Autosomal dominant | Diabetes, permanent neonatal, with or without neurologic features, 606176 (3), Autosomal dominant, Autosomal recessive | Diabetes mellitus, transient neonatal, 3, 610582 (3), Autosomal dominant | Hyperinsulinemic hypoglycemia, familial, 2…	AD | AD, AR | AR	HPO
KCNJ2	613980(3) | 170390(3)	Short QT syndrome 3, 609622 (3) | Atrial fibrillation, familial, 9, 613980 (3), Autosomal dominant | Andersen syndrome, 170390 (3), Autosomal dominant	AD	HPO & OMIM
KCNJ6	614098(3)	Keppen-Lubinsky syndrome, 614098 (3), Autosomal dominant	AD	HPO & OMIM
KCNT1	615005(3) | 614959(3)	Epilepsy, nocturnal frontal lobe, 5, 615005 (3), Autosomal dominant | Epileptic encephalopathy, early infantile, 14, 614959 (3), Autosomal dominant	AD	HPO & OMIM
KCTD13	.	.	.	OMIM
KCTD7	611726(3)	Epilepsy, progressive myoclonic 3, with or without intracellular inclusions, 611726 (3), Autosomal recessive	AR	HPO & OMIM
KDM5C	300534(3)	Mental retardation, X-linked, syndromic, Claes-Jensen type, 300534 (3), X-linked recessive	XR	HPO & OMIM
KDM6A	300867(3)	Kabuki syndrome 2, 300867 (3), X-linked dominant	XD	HPO
KIF11	152950(3)	Microcephaly with or without chorioretinopathy, lymphedema, or mental retardation, 152950 (3), Autosomal dominant	AD	HPO & OMIM
KIF14	617914(3) | 616258(3)	Microcephaly 20, primary, autosomal recessive, 617914 (3), Autosomal recessive | ?Meckel syndrome 12, 616258 (3), Autosomal recessive	AR	HPO & OMIM
KIF1A	614213(3) | 614255(3) | 610357(3)	Neuropathy, hereditary sensory, type IIC, 614213 (3), Autosomal recessive | Mental retardation, autosomal dominant 9, 614255 (3), Autosomal dominant | Spastic paraplegia 30, autosomal recessive, 610357 (3), Autosomal recessive	AR | AD	HPO & OMIM
KIF1BP	609460(3)	Goldberg-Shprintzen megacolon syndrome, 609460 (3), Autosomal recessive	AR	HPO & OMIM
KIF1C	611302(3)	Spastic ataxia 2, autosomal recessive, 611302 (3), Autosomal recessive	AR	OMIM
KIF2A	615411(3)	Cortical dysplasia, complex, with other brain malformations 3, 615411 (3), Autosomal dominant	AD	HPO & OMIM
KIF5A	617235(3) | 604187(3) | 617921(3)	Myoclonus, intractable, neonatal, 617235 (3), Autosomal dominant | Spastic paraplegia 10, autosomal dominant, 604187 (3), Autosomal dominant | {Amyotrophic lateral sclerosis, susceptibility to, 25}, 617921 (3), Autosomal dominant	AD	OMIM
KIF5C	615282(3)	Cortical dysplasia, complex, with other brain malformations 2, 615282 (3), Autosomal dominant	AD	HPO & OMIM
KIT	606764(3) | 154800(3) | 172800(3)	Gastrointestinal stromal tumor, familial, 606764 (3), Isolated cases, Autosomal dominant | Mastocytosis, cutaneous, 154800 (3), Autosomal dominant | Germ cell tumors, somatic, 273300 (3) | Leukemia, acute myeloid, somatic, 601626 (3) | Mastocytosis, systemic, somatic, 154800 (3) | Piebaldism, 172800 (3), Autosomal dominant	Isolated cases, AD | AD	HPO
KMT2A	605130(3)	Wiedemann-Steiner syndrome, 605130 (3), Autosomal dominant	AD	HPO & OMIM
KMT2B	617284(3)	Dystonia 28, childhood-onset, 617284 (3), Autosomal dominant	AD	OMIM
KMT2C	617768(3)	Kleefstra syndrome 2, 617768 (3), Autosomal dominant	AD	OMIM
KMT2D	147920(3)	Kabuki syndrome 1, 147920 (3), Autosomal dominant	AD	HPO & OMIM
KNL1	604321(3)	Microcephaly 4, primary, autosomal recessive, 604321 (3), Autosomal recessive	AR	HPO & OMIM
KYNU	617661(3) | 236800(3)	Vertebral, cardiac, renal, and limb defects syndrome 2, 617661 (3), Autosomal recessive | ?Hydroxykynureninuria, 236800 (3), Autosomal recessive	AR	OMIM
L1CAM	303350(3) | 307000(3) | 307000(3) | 304100(3) | 303350(3) | 307000(3)	MASA syndrome, 303350 (3), X-linked recessive | Hydrocephalus with Hirschsprung disease, 307000 (3), X-linked recessive | Hydrocephalus with congenital idiopathic intestinal pseudoobstruction, 307000 (3), X-linked recessive | Corpus callosum, partial agenesis of, 304100 (3), X-linked recessive | CRASH syndrome, 303350 (3), X-linked recessive | Hydrocephalus due to aqueductal stenosis, 307000 (3),…	XR	HPO & OMIM
LAGE3	301006(3)	Galloway-Mowat syndrome 2, X-linked, 301006 (3), X-linked recessive	XR	OMIM
LARGE1	608840(3) | 613154(3)	Muscular dystrophy-dystroglycanopathy (congenital with mental retardation), type B, 6, 608840 (3), Autosomal recessive | Muscular dystrophy-dystroglycanopathy (congenital with brain and eye anomalies), type A, 6, 613154 (3), Autosomal recessive	AR	HPO
LARP7	615071(3)	Alazami syndrome, 615071 (3), Autosomal recessive	AR	HPO & OMIM
LARS	615438(3)	?Infantile liver failure syndrome 1, 615438 (3), Autosomal recessive	AR	HPO & OMIM
LAS1L	309585(3)	Wilson-Turner syndrome, 309585 (3), X-linked recessive	XR	HPO
LEMD3	166700(3) | 166700(3)	Osteopoikilosis with or without melorheostosis, 166700 (3), Autosomal dominant | Buschke-Ollendorff syndrome, 166700 (3), Autosomal dominant	AD	HPO & OMIM
LETM1	.	.	.	HPO
LFNG	609813(3)	Spondylocostal dysostosis 3, autosomal recessive, 609813 (3), Autosomal recessive	AR	HPO
LIAS	614462(3)	Hyperglycinemia, lactic acidosis, and seizures, 614462 (3), Autosomal recessive	AR	HPO & OMIM
LIG4	254500(3) | 606593(3)	{Multiple myeloma, resistance to}, 254500 (3), Somatic mutation | LIG4 syndrome, 606593 (3), Autosomal recessive	Somatic mutation | AR	HPO & OMIM
LIMK1	.	.	.	HPO
LINS1	614340(3)	Mental retardation, autosomal recessive 27, 614340 (3), Autosomal recessive	AR	HPO & OMIM
LMNA	613205(3) | 151660(3) | 605588(3) | 115200(3) | 610140(3) | 176670(3) | 275210(3) | 248370(3) | 181350(3) | 616516(3) | 212112(3)	Muscular dystrophy, congenital, 613205 (3), Autosomal dominant | Lipodystrophy, familial partial, type 2, 151660 (3), Autosomal dominant | Charcot-Marie-Tooth disease, type 2B1, 605588 (3), Autosomal recessive | Cardiomyopathy, dilated, 1A, 115200 (3), Autosomal dominant | Heart-hand syndrome, Slovenian type, 610140 (3), Autosomal dominant | Hutchinson-Gilford progeria, 176670 (3), Autosomal domi…	AD | AR | AD, AR	OMIM
LONP1	600373(3)	CODAS syndrome, 600373 (3), Autosomal recessive	AR	OMIM
LRP5	607636(3) | 601813(3) | 144750(3) | 144750(3) | 617875(3) | 259770(3) | 607634(3) | 166710(3) | 601884(3)	van Buchem disease, type 2, 607636 (3), Autosomal dominant | Exudative vitreoretinopathy 4, 601813 (3), Autosomal dominant, Autosomal recessive | Hyperostosis, endosteal, 144750 (3), Autosomal dominant | Osteosclerosis, 144750 (3), Autosomal dominant | Polycystic liver disease 4 with or without kidney cysts, 617875 (3), Autosomal dominant | Osteoporosis-pseudoglioma syndrome, 259770 (3), Autosoma…	AD | AD, AR | AR	HPO & OMIM
LTC4S	614037(1)	Leukotriene C4 synthase deficiency, 614037 (1), Autosomal recessive	AR	HPO
MAD2L2	617243(3)	?Fanconi anemia, complementation group V, 617243 (3), Autosomal recessive	AR	HPO & OMIM
MAFB	617041(3) | 166300(3)	Duane retraction syndrome 3, 617041 (3), Autosomal dominant | Multicentric carpotarsal osteolysis syndrome, 166300 (3), Autosomal dominant	AD	HPO
MAN1B1	614202(3)	Mental retardation, autosomal recessive 15, 614202 (3), Autosomal recessive	AR	OMIM
MAP4	.	.	.	OMIM
MAPK1	.	.	.	HPO
MAPRE2	616734(3)	Symmetric circumferential skin creases, congenital, 2, 616734 (3), Autosomal dominant	AD	HPO & OMIM
MASP1	257920(3)	3MC syndrome 1, 257920 (3), Autosomal recessive	AR	HPO & OMIM
MBD5	156200(3)	Mental retardation, autosomal dominant 1, 156200 (3), Autosomal dominant	AD	HPO & OMIM
MBTPS2	308205(3) | 308800(3) | 301014(3) | 300918(3)	IFAP syndrome with or without BRESHECK syndrome, 308205 (3), X-linked recessive | Keratosis follicularis spinulosa decalvans, X-linked, 308800 (3), X-linked recessive | Osteogenesis imperfecta, type XIX, 301014 (3), X-linked recessive | ?Olmsted syndrome, X-linked, 300918 (3), X-linked recessive	XR	HPO & OMIM
MCM4	609981(3)	Immunodeficiency 54, 609981 (3), Autosomal recessive	AR	HPO & OMIM
MCOLN1	252650(3)	Mucolipidosis IV, 252650 (3), Autosomal recessive	AR	HPO & OMIM
MCPH1	251200(3)	Microcephaly 1, primary, autosomal recessive, 251200 (3), Autosomal recessive	AR	HPO & OMIM
MECP2	300260(3) | 300673(3) | 300055(3) | 312750(3) | 300496(3) | 312750(3) | 312750(3)	Mental retardation, X-linked syndromic, Lubs type, 300260 (3), X-linked recessive | Encephalopathy, neonatal severe, 300673 (3), X-linked recessive | Mental retardation, X-linked, syndromic 13, 300055 (3), X-linked recessive | Rett syndrome, atypical, 312750 (3), X-linked dominant | {Autism susceptibility, X-linked 3}, 300496 (3), X-linked | Rett syndrome, 312750 (3), X-linked dominant | Rett syn…	XR | XD | XL	HPO & OMIM
MED13L	608808(3) | 616789(3)	Transposition of the great arteries, dextro-looped 1, 608808 (3), Autosomal dominant | Mental retardation and distinctive facial features with or without cardiac defects, 616789 (3), Autosomal dominant	AD	OMIM
MED17	613668(3)	Microcephaly, postnatal progressive, with seizures and brain atrophy, 613668 (3), Autosomal recessive	AR	HPO & OMIM
MED25	605589(3) | 616449(3)	. | ?Charcot-Marie-Tooth disease, type 2B2, 605589 (3), Autosomal recessive | Basel-Vanagait-Smirin-Yosef syndrome, 616449 (3), Autosomal recessive	.	HPO & OMIM
MEF2C	613443(4) | 613443(3)	Chromosome 5q14.3 deletion syndrome, 613443 (4), Autosomal dominant | Mental retardation, stereotypic movements, epilepsy, and/or cerebral malformations, 613443 (3), Autosomal dominant	AD	OMIM
MEIS2	600987(3)	Cleft palate, cardiac defects, and mental retardation, 600987 (3), Autosomal dominant	AD	HPO & OMIM
MESP2	608681(3)	Spondylocostal dysostosis 2, autosomal recessive, 608681 (3), Autosomal recessive	AR	HPO
MFF	617086(3)	Encephalopathy due to defective mitochondrial and peroxisomal fission 2, 617086 (3), Autosomal recessive	AR	OMIM
MFSD2A	616486(3)	Microcephaly 15, primary, autosomal recessive, 616486 (3), Autosomal recessive	AR	HPO & OMIM
MGAT2	212066(3)	. | Congenital disorder of glycosylation, type IIa, 212066 (3), Autosomal recessive	.	HPO & OMIM
MGME1	615084(3)	Mitochondrial DNA depletion syndrome 11, 615084 (3), Autosomal recessive	AR	HPO & OMIM
MICU1	615673(3)	Myopathy with extrapyramidal signs, 615673 (3), Autosomal recessive	AR	OMIM
MIPEP	617228(3)	Combined oxidative phosphorylation deficiency 31, 617228 (3), Autosomal recessive	AR	OMIM
MIR17HG	614326(3)	Feingold syndrome 2, 614326 (3), Autosomal dominant	AD	HPO & OMIM
MKS1	615990(3) | 617121(3) | 249000(3)	Bardet-Biedl syndrome 13, 615990 (3), Autosomal recessive | Joubert syndrome 28, 617121 (3), Autosomal recessive | Meckel syndrome 1, 249000 (3), Autosomal recessive	AR	HPO & OMIM
MMACHC	277400(3)	Methylmalonic aciduria and homocystinuria, cblC type, 277400 (3), Autosomal recessive	AR	HPO & OMIM
MOCS1	252150(3)	Molybdenum cofactor deficiency A, 252150 (3), Autosomal recessive	AR	HPO & OMIM
MOCS2	252160(3)	Molybdenum cofactor deficiency B, 252160 (3), Autosomal recessive	AR	HPO & OMIM
MPC1	614741(3)	Mitochondrial pyruvate carrier deficiency, 614741 (3), Autosomal recessive	AR	HPO & OMIM
MPDU1	609180(3)	Congenital disorder of glycosylation, type If, 609180 (3), Autosomal recessive	AR	HPO & OMIM
MPLKIP	234050(3)	Trichothiodystrophy 4, nonphotosensitive, 234050 (3), Autosomal recessive	AR	HPO & OMIM
MRE11A	604391(3)	Ataxia-telangiectasia-like disorder 1, 604391 (3), Autosomal recessive	AR	OMIM
MRPS22	611719(3) | 618117(3)	Combined oxidative phosphorylation deficiency 5, 611719 (3), Autosomal recessive | Ovarian dysgenesis 7, 618117 (3), Autosomal recessive	AR	HPO & OMIM
MRPS34	617664(3)	Combined oxidative phosphorylation deficiency 32, 617664 (3), Autosomal recessive	AR	OMIM
MSMO1	616834(3)	Microcephaly, congenital cataract, and psoriasiform dermatitis, 616834 (3), Autosomal recessive	AR	HPO & OMIM
MTFMT	614947(3) | 618248(3)	Combined oxidative phosphorylation deficiency 15, 614947 (3), Autosomal recessive | Mitochondrial complex I deficiency, nuclear type 27, 618248 (3), Autosomal recessive	AR	HPO & OMIM
MTHFR	181500(3) | 236250(3) | 601634(3) | 188050(3)	{Vascular disease, susceptibility to} (3) | {Schizophrenia, susceptibility to}, 181500 (3), Autosomal dominant | Homocystinuria due to MTHFR deficiency, 236250 (3), Autosomal recessive | {Neural tube defects, susceptibility to}, 601634 (3), Autosomal recessive | {Thromboembolism, susceptibility to}, 188050 (3), Autosomal dominant	AD | AR	HPO & OMIM
MTR	601634(3) | 250940(3)	{Neural tube defects, folate-sensitive, susceptibility to}, 601634 (3), Autosomal recessive | Homocystinuria-megaloblastic anemia, cblG complementation type, 250940 (3), Autosomal recessive	AR	OMIM
MTRR	601634(3) | 236270(3)	{Neural tube defects, folate-sensitive, susceptibility to}, 601634 (3), Autosomal recessive | Homocystinuria-megaloblastic anemia, cbl E type, 236270 (3), Autosomal recessive	AR	OMIM
MVK	260920(3) | 175900(3) | 610377(3)	Hyper-IgD syndrome, 260920 (3), Autosomal recessive | Porokeratosis 3, multiple types, 175900 (3), Autosomal dominant | Mevalonic aciduria, 610377 (3), Autosomal recessive	AR | AD	HPO & OMIM
MYCN	164280(3)	Feingold syndrome 1, 164280 (3), Autosomal dominant	AD	HPO & OMIM
MYH10	.	.	.	OMIM
MYH3	618469(3) | 618436(3) | 193700(3) | 178110(3)	Contractures, pterygia, and spondylocarpotarsal fusion syndrome 1B, 618469 (3), Autosomal recessive | Arthrogryposis, distal, type 2B3 (Sheldon-Hall), 618436 (3), Autosomal dominant | Arthrogryposis, distal, type 2A (Freeman-Sheldon), 193700 (3), Autosomal dominant | Contractures, pterygia, and spondylocarpostarsal fusion syndrome 1A, 178110 (3), Autosomal dominant	AR | AD	HPO & OMIM
MYMK	254940(3)	Carey-Fineman-Ziter syndrome, 254940 (3), Autosomal recessive	AR	OMIM
MYO18B	616549(3)	Klippel-Feil syndrome 4, autosomal recessive, with myopathy and facial dysmorphism, 616549 (3), Autosomal recessive	AR	HPO & OMIM
MYT1L	616521(3)	Mental retardation, autosomal dominant 39, 616521 (3), Autosomal dominant	AD	OMIM
NAA10	300855(3) | 309800(3)	Ogden syndrome, 300855 (3), X-linked dominant, X-linked recessive | ?Microphthalmia, syndromic 1, 309800 (3), X-linked	XD, XR | XL	HPO & OMIM
NACC1	617393(3)	Neurodevelopmental disorder with epilepsy, cataracts, feeding difficulties, and delayed brain myelination, 617393 (3), Autosomal dominant	AD	OMIM
NADK2	616034(3)	?2,4-dienoyl-CoA reductase deficiency, 616034 (3), Autosomal recessive	AR	HPO & OMIM
NALCN	615419(3) | 616266(3)	Hypotonia, infantile, with psychomotor retardation and characteristic facies 1, 615419 (3), Autosomal recessive | Congenital contractures of the limbs and face, hypotonia, and developmental delay, 616266 (3), Autosomal dominant	AR | AD	HPO & OMIM
NANS	610442(3)	Spondyloepimetaphyseal dysplasia, Camera-Genevieve type, 610442 (3), Autosomal recessive	AR	HPO & OMIM
NARS2	618434(3) | 616239(3)	?Deafness, autosomal recessive 94, 618434 (3), Autosomal recessive | Combined oxidative phosphorylation deficiency 24, 616239 (3), Autosomal recessive	AR	HPO & OMIM
NAT8L	614063(3)	?N-acetylaspartate deficiency, 614063 (3), Autosomal recessive	AR	HPO & OMIM
NBN	251260(3)	Leukemia, acute lymphoblastic, 613065 (3) | Nijmegen breakage syndrome, 251260 (3), Autosomal recessive | Aplastic anemia, 609135 (3)	AR	HPO & OMIM
NBS1	251260(3)	Leukemia, acute lymphoblastic, 613065 (3) | Nijmegen breakage syndrome, 251260 (3), Autosomal recessive | Aplastic anemia, 609135 (3)	AR	OMIM
NDE1	614019(3) | 605013(3)	Lissencephaly 4 (with microcephaly), 614019 (3), Autosomal recessive | ?Microhydranencephaly, 605013 (3), Autosomal recessive	AR	HPO & OMIM
NDN	176270(3)	Prader-Willi syndrome, 176270 (3), Autosomal dominant	AD	OMIM
NDP	305390(3) | 310600(3)	Exudative vitreoretinopathy 2, X-linked, 305390 (3), X-linked dominant, X-linked recessive | Norrie disease, 310600 (3), X-linked recessive	XD, XR | XR	HPO & OMIM
NDUFS1	618226(3)	Mitochondrial complex I deficiency, nuclear type 5, 618226 (3), Autosomal recessive	AR	OMIM
NDUFS4	252010(3)	Mitochondrial complex I deficiency, nuclear type 1, 252010 (3), Autosomal recessive	AR	OMIM
NEFH	616924(3) | 105400(3)	Charcot-Marie-Tooth disease, axonal, type 2CC, 616924 (3), Autosomal dominant | ?{Amyotrophic lateral sclerosis, susceptibility to}, 105400 (3), Autosomal dominant, Autosomal recessive	AD | AD, AR	OMIM
NEK9	617022(3) | 614262(3)	Lethal congenital contracture syndrome 10, 617022 (3), Autosomal recessive | Nevus comedonicus, somatic, 617025 (3) | ?Arthrogryposis, Perthes disease, and upward gaze palsy, 614262 (3), Autosomal recessive	AR	HPO
NELFA	.	.	.	HPO
NEXMIF	300912(3)	Mental retardation, X-linked 98, 300912 (3), X-linked dominant	XD	HPO & OMIM
NF1	601321(3) | 607785(3) | 162210(3) | 193520(3) | 162200(3)	Neurofibromatosis-Noonan syndrome, 601321 (3), Autosomal dominant | Leukemia, juvenile myelomonocytic, 607785 (3), Autosomal dominant, Somatic mutation | Neurofibromatosis, familial spinal, 162210 (3), Autosomal dominant | Watson syndrome, 193520 (3), Autosomal dominant | Neurofibromatosis, type 1, 162200 (3), Autosomal dominant	AD | AD, Somatic mutation	HPO & OMIM
NGLY1	615273(3)	Congenital disorder of deglycosylation, 615273 (3), Autosomal recessive	AR	HPO & OMIM
NHEJ1	611291(3)	Severe combined immunodeficiency with microcephaly, growth retardation, and sensitivity to ionizing radiation, 611291 (3)	.	HPO & OMIM
NHP2	613987(3)	Dyskeratosis congenita, autosomal recessive 2, 613987 (3), Autosomal recessive	AR	HPO
NIN	614851(3)	?Seckel syndrome 7, 614851 (3), Autosomal recessive	AR	HPO & OMIM
NIPBL	122470(3)	Cornelia de Lange syndrome 1, 122470 (3), Autosomal dominant	AD	HPO & OMIM
NOP10	224230(3)	Dyskeratosis congenita, autosomal recessive 1, 224230 (3), Autosomal recessive	AR	HPO & OMIM
NR5A1	612964(3) | 617480(3) | 612964(3) | 613957(3) | 612965(3)	Adrenocortical insufficiency, 612964 (3), Autosomal dominant | 46, XX sex reversal 4, 617480 (3), Autosomal dominant | Premature ovarian failure 7, 612964 (3), Autosomal dominant | Spermatogenic failure 8, 613957 (3), Autosomal dominant | 46XY sex reversal 3, 612965 (3), Autosomal dominant	AD	HPO
NSD1	117550(3)	Sotos syndrome 1, 117550 (3), Autosomal dominant	AD	HPO
NSD2	.	.	.	HPO
NSDHL	308050(3) | 300831(3)	CHILD syndrome, 308050 (3), X-linked dominant | CK syndrome, 300831 (3), X-linked recessive	XD | XR	HPO & OMIM
NSMCE2	617253(3)	Seckel syndrome 10, 617253 (3), Autosomal recessive	AR	OMIM
NSUN2	611091(3)	Mental retardation, autosomal recessive 5, 611091 (3), Autosomal recessive	AR	HPO & OMIM
NT5C2	613162(3)	Spastic paraplegia 45, autosomal recessive, 613162 (3), Autosomal recessive	AR	OMIM
NTNG1	.	.	.	HPO
NUP107	618348(3) | 618078(3) | 616730(3)	Galloway-Mowat syndrome 7, 618348 (3), Autosomal recessive | ?Ovarian dysgenesis 6, 618078 (3), Autosomal recessive | Nephrotic syndrome, type 11, 616730 (3), Autosomal recessive	AR	HPO
NUS1	617831(3) | 617082(3)	Mental retardation, autosomal dominant 55, with seizures, 617831 (3), Autosomal dominant | ?Congenital disorder of glycosylation, type 1aa, 617082 (3), Autosomal recessive	AD | AR	OMIM
OCLN	251290(3)	Pseudo-TORCH syndrome 1, 251290 (3), Autosomal recessive	AR	HPO & OMIM
OFD1	311200(3) | 300424(3) | 300804(3) | 300209(3)	Orofaciodigital syndrome I, 311200 (3), X-linked dominant | ?Retinitis pigmentosa 23, 300424 (3), X-linked recessive | Joubert syndrome 10, 300804 (3), X-linked recessive | Simpson-Golabi-Behmel syndrome, type 2, 300209 (3), X-linked recessive	XD | XR	HPO & OMIM
OGT	300997(3)	Mental retardation, X-linked 106, 300997 (3), X-linked recessive	XR	OMIM
ORC1	224690(3)	Meier-Gorlin syndrome 1, 224690 (3), Autosomal recessive	AR	HPO & OMIM
ORC4	613800(3)	Meier-Gorlin syndrome 2, 613800 (3), Autosomal recessive	AR	HPO & OMIM
ORC6	613803(3)	Meier-Gorlin syndrome 3, 613803 (3), Autosomal recessive	AR	HPO & OMIM
OSGEP	617729(3)	Galloway-Mowat syndrome 3, 617729 (3), Autosomal recessive	AR	OMIM
OSTM1	259720(3)	Osteopetrosis, autosomal recessive 5, 259720 (3), Autosomal recessive	AR	OMIM
OTUD6B	617452(3)	Intellectual developmental disorder with dysmorphic facies, seizures, and distal limb anomalies, 617452 (3), Autosomal recessive	AR	OMIM
OTX2	613986(3) | 610125(3) | 610125(3)	Pituitary hormone deficiency, combined, 6, 613986 (3), Autosomal dominant | Retinal dystrophy, early-onset, with or without pituitary dysfunction, 610125 (3), Autosomal dominant | Microphthalmia, syndromic 5, 610125 (3), Autosomal dominant	AD	OMIM
PAFAH1B1	607432(3) | 607432(3)	Subcortical laminar heterotopia, 607432 (3), Autosomal dominant | Lissencephaly 1, 607432 (3), Autosomal dominant	AD	HPO & OMIM
PAH	261600(3) | 261600(3)	[Hyperphenylalaninemia, non-PKU mild], 261600 (3), Autosomal recessive | Phenylketonuria, 261600 (3), Autosomal recessive	AR	HPO & OMIM
PAK3	300558(3)	Mental retardation, X-linked 30/47, 300558 (3), X-linked recessive	XR	HPO & OMIM
PALB2	114480(3)	{Pancreatic cancer, susceptibility to, 3}, 613348 (3) | Fanconi anemia, complementation group N, 610832 (3) | {Breast cancer, susceptibility to}, 114480 (3), Autosomal dominant, Somatic mutation	AD, Somatic mutation	HPO
PARN	616371(3) | 616353(3)	Pulmonary fibrosis and/or bone marrow failure, telomere-related, 4, 616371 (3), Autosomal dominant | Dyskeratosis congenita, autosomal recessive 6, 616353 (3), Autosomal recessive	AD | AR	HPO & OMIM
PAX3	122880(3) | 268220(3) | 193500(3) | 148820(3)	Craniofacial-deafness-hand syndrome, 122880 (3), Autosomal dominant | Rhabdomyosarcoma 2, alveolar, 268220 (3), Somatic mutation | Waardenburg syndrome, type 1, 193500 (3), Autosomal dominant | Waardenburg syndrome, type 3, 148820 (3), Autosomal dominant, Autosomal recessive	AD | Somatic mutation | AD, AR	HPO & OMIM
PAX6	165550(3) | 120200(3) | 136520(3) | 106210(3) | 148190(3) | 106210(3) | 120430(3) | 120430(3)	Optic nerve hypoplasia, 165550 (3), Autosomal dominant | ?Coloboma, ocular, 120200 (3), Autosomal dominant | Foveal hypoplasia 1, 136520 (3), Autosomal dominant | Aniridia, 106210 (3), Autosomal dominant | Keratitis, 148190 (3), Autosomal dominant | Anterior segment dysgenesis 5, multiple subtypes, 604229 (3) | Cataract with late-onset corneal dystrophy, 106210 (3), Autosomal dominant | ?Coloboma…	AD	HPO & OMIM
PBX1	617641(3)	Congenital anomalies of kidney and urinary tract syndrome with or without hearing loss, abnormal ears, or developmental delay, 617641 (3), Autosomal dominant	AD	OMIM
PCLO	608027(3)	?Pontocerebellar hypoplasia, type 3, 608027 (3), Autosomal recessive	AR	HPO & OMIM
PCNA	615919(3)	?Ataxia-telangiectasia-like disorder 2, 615919 (3), Autosomal recessive	AR	HPO & OMIM
PCNT	618176(3) | 210720(3)	Nephrotic syndrome, type 17, 618176 (3), Autosomal recessive | Microcephalic osteodysplastic primordial dwarfism, type II, 210720 (3), Autosomal recessive	AR	HPO & OMIM
PDE4D	614613(3)	Acrodysostosis 2, with or without hormone resistance, 614613 (3), Autosomal dominant	AD	OMIM
PDGFB	615483(3) | 607174(3)	Dermatofibrosarcoma protuberans, 607907 (3) | Basal ganglia calcification, idiopathic, 5, 615483 (3), Autosomal dominant | Meningioma, SIS-related, 607174 (3), Autosomal dominant	AD	HPO
PDGFRB	131440(4) | 615007(3) | 616592(3) | 601812(3) | 228550(3)	Myeloproliferative disorder with eosinophilia, 131440 (4), Autosomal dominant | Basal ganglia calcification, idiopathic, 4, 615007 (3), Autosomal dominant | Kosaki overgrowth syndrome, 616592 (3), Autosomal dominant | Premature aging syndrome, Penttinen type, 601812 (3), Autosomal dominant | Myofibromatosis, infantile, 1, 228550 (3), Autosomal dominant	AD	HPO
PDHA1	312170(3)	Pyruvate dehydrogenase E1-alpha deficiency, 312170 (3), X-linked dominant	XD	HPO & OMIM
PDHX	245349(3)	Lacticacidemia due to PDX1 deficiency, 245349 (3), Autosomal recessive	AR	HPO & OMIM
PET100	220110(3)	Mitochondrial complex IV deficiency, 220110 (3), Mitochondrial, Autosomal recessive	Mitochondrial, AR	OMIM
PEX1	234580(3) | 601539(3) | 214100(3)	Heimler syndrome 1, 234580 (3), Autosomal recessive | Peroxisome biogenesis disorder 1B (NALD/IRD), 601539 (3), Autosomal recessive | Peroxisome biogenesis disorder 1A (Zellweger), 214100 (3), Autosomal recessive | .	AR	HPO
PEX10	614871(3) | 614870(3)	Peroxisome biogenesis disorder 6B, 614871 (3), Autosomal recessive | Peroxisome biogenesis disorder 6A (Zellweger), 614870 (3), Autosomal recessive	AR	HPO
PEX11B	614920(3)	?Peroxisome biogenesis disorder 14B, 614920 (3), Autosomal recessive	AR	HPO
PEX12	614859(3) | 266510(3)	Peroxisome biogenesis disorder 3A (Zellweger), 614859 (3), Autosomal recessive | Peroxisome biogenesis disorder 3B, 266510 (3), Autosomal recessive	AR	HPO
PEX13	614883(3) | 614885(3)	Peroxisome biogenesis disorder 11A (Zellweger), 614883 (3), Autosomal recessive | Peroxisome biogenesis disorder 11B, 614885 (3), Autosomal recessive	AR	HPO
PEX14	614887(3)	Peroxisome biogenesis disorder 13A (Zellweger), 614887 (3), Autosomal recessive	AR	HPO
PEX16	614876(3) | 614877(3)	Peroxisome biogenesis disorder 8A (Zellweger), 614876 (3), Autosomal recessive | Peroxisome biogenesis disorder 8B, 614877 (3), Autosomal recessive	AR	HPO
PEX19	614886(3)	Peroxisome biogenesis disorder 12A (Zellweger), 614886 (3), Autosomal recessive	AR	HPO
PEX2	614866(3) | 614867(3)	Peroxisome biogenesis disorder 5A (Zellweger), 614866 (3), Autosomal recessive | Peroxisome biogenesis disorder 5B, 614867 (3), Autosomal recessive	AR	HPO
PEX26	614872(3) | 614873(3)	Peroxisome biogenesis disorder 7A (Zellweger), 614872 (3), Autosomal recessive | Peroxisome biogenesis disorder 7B, 614873 (3), Autosomal recessive	AR	HPO
PEX3	614882(3) | 617370(3)	Peroxisome biogenesis disorder 10A (Zellweger), 614882 (3), Autosomal recessive | ?Peroxisome biogenesis disorder 10B, 617370 (3), Autosomal recessive	AR	HPO
PEX5	202370(3) | 616716(3) | 214110(3)	Peroxisome biogenesis disorder 2B, 202370 (3), Autosomal recessive | Rhizomelic chondrodysplasia punctata, type 5, 616716 (3), Autosomal recessive | Peroxisome biogenesis disorder 2A (Zellweger), 214110 (3), Autosomal recessive	AR	HPO & OMIM
PEX6	614863(3) | 616617(3) | 614862(3)	Peroxisome biogenesis disorder 4B, 614863 (3), Autosomal dominant, Autosomal recessive | Heimler syndrome 2, 616617 (3), Autosomal recessive | Peroxisome biogenesis disorder 4A (Zellweger), 614862 (3), Autosomal recessive	AD, AR | AR	HPO
PEX7	614879(3) | 215100(3)	Peroxisome biogenesis disorder 9B, 614879 (3), Autosomal recessive | Rhizomelic chondrodysplasia punctata, type 1, 215100 (3), Autosomal recessive	AR	HPO & OMIM
PGAP2	614207(3)	Hyperphosphatasia with mental retardation syndrome 3, 614207 (3), Autosomal recessive	AR	HPO & OMIM
PGAP3	615716(3)	Hyperphosphatasia with mental retardation syndrome 4, 615716 (3), Autosomal recessive	AR	HPO & OMIM
PHC1	615414(3)	?Microcephaly 11, primary, autosomal recessive, 615414 (3), Autosomal recessive	AR	HPO & OMIM
PHF6	301900(3)	Borjeson-Forssman-Lehmann syndrome, 301900 (3), X-linked recessive	XR	HPO & OMIM
PHF8	300263(3)	Mental retardation syndrome, X-linked, Siderius type, 300263 (3), X-linked recessive	XR	OMIM
PHGDH	256520(3) | 601815(3)	Neu-Laxova syndrome 1, 256520 (3), Autosomal recessive | Phosphoglycerate dehydrogenase deficiency, 601815 (3), Autosomal recessive	AR	HPO & OMIM
PIEZO2	617146(3) | 108145(3) | 248700(3) | 114300(3)	Arthrogryposis, distal, with impaired proprioception and touch, 617146 (3), Autosomal recessive | Arthrogryposis, distal, type 5, 108145 (3), Autosomal dominant | ?Marden-Walker syndrome, 248700 (3), Autosomal dominant | Arthrogryposis, distal, type 3, 114300 (3), Autosomal dominant	AR | AD	HPO & OMIM
PIGA	300868(3)	Multiple congenital anomalies-hypotonia-seizures syndrome 2, 300868 (3), X-linked recessive | Paroxysmal nocturnal hemoglobinuria, somatic, 300818 (3)	XR	HPO & OMIM
PIGO	614749(3)	Hyperphosphatasia with mental retardation syndrome 2, 614749 (3), Autosomal recessive	AR	HPO & OMIM
PIGV	239300(3)	Hyperphosphatasia with mental retardation syndrome 1, 239300 (3), Autosomal recessive	AR	OMIM
PIGY	616809(3)	Hyperphosphatasia with mental retardation syndrome 6, 616809 (3), Autosomal recessive	AR	OMIM
PLAA	617527(3)	Neurodevelopmental disorder with progressive microcephaly, spasticity, and brain anomalies, 617527 (3), Autosomal recessive	AR	OMIM
PLEKHG2	616763(3)	. | Leukodystrophy and acquired microcephaly with or without dystonia, 616763 (3), Autosomal recessive	.	HPO & OMIM
PLK4	616171(3)	Microcephaly and chorioretinopathy, autosomal recessive, 2, 616171 (3), Autosomal recessive	AR	HPO & OMIM
PLP1	312080(3) | 312920(3)	Pelizaeus-Merzbacher disease, 312080 (3), X-linked recessive | Spastic paraplegia 2, X-linked, 312920 (3), X-linked recessive	XR	HPO & OMIM
PLPBP	617290(3)	Epilepsy, early-onset, vitamin B6-dependent, 617290 (3), Autosomal recessive	AR	OMIM
PMM2	212065(3)	Congenital disorder of glycosylation, type Ia, 212065 (3), Autosomal recessive	AR	HPO & OMIM
PMP22	145900(3) | 139393(3) | 118300(3) | 180800(3) | 162500(3) | 118220(3)	Dejerine-Sottas disease, 145900 (3), Autosomal dominant, Autosomal recessive | ?Neuropathy, inflammatory demyelinating, 139393 (3), ?Autosomal dominant | Charcot-Marie-Tooth disease, type 1E, 118300 (3), Autosomal dominant | Roussy-Levy syndrome, 180800 (3), Autosomal dominant | Neuropathy, recurrent, with pressure palsies, 162500 (3), Autosomal dominant | Charcot-Marie-Tooth disease, type 1A, 11…	AD, AR | ?AD | AD	OMIM
PNKP	613402(3) | 616267(3)	Microcephaly, seizures, and developmental delay, 613402 (3), Autosomal recessive | Ataxia-oculomotor apraxia 4, 616267 (3), Autosomal recessive	AR	HPO & OMIM
PNPO	610090(3)	Pyridoxamine 5'-phosphate oxidase deficiency, 610090 (3), Autosomal recessive	AR	HPO & OMIM
POC1A	614813(3)	Short stature, onychodysplasia, facial dysmorphism, and hypotrichosis, 614813 (3), Autosomal recessive	AR	HPO & OMIM
POGZ	616364(3)	White-Sutton syndrome, 616364 (3), Autosomal dominant	AD	OMIM
POLG	157640(3) | 613662(3) | 607459(3) | 203700(3) | 258450(3)	Progressive external ophthalmoplegia, autosomal dominant 1, 157640 (3), Autosomal dominant | Mitochondrial DNA depletion syndrome 4B (MNGIE type), 613662 (3), Autosomal recessive | Mitochondrial recessive ataxia syndrome (includes SANDO and SCAE), 607459 (3), Autosomal recessive | Mitochondrial DNA depletion syndrome 4A (Alpers type), 203700 (3), Autosomal recessive | Progressive external ophthal…	AD | AR	HPO & OMIM
POLH	278750(3)	Xeroderma pigmentosum, variant type, 278750 (3), Autosomal recessive	AR	OMIM
POLR1A	616462(3)	Acrofacial dysostosis, Cincinnati type, 616462 (3), Autosomal dominant	AD	HPO & OMIM
POMGNT1	613151(3) | 613157(3) | 617123(3) | 253280(3)	Muscular dystrophy-dystroglycanopathy (congenital with mental retardation), type B, 3, 613151 (3), Autosomal recessive | Muscular dystrophy-dystroglycanopathy (limb-girdle), type C, 3, 613157 (3), Autosomal recessive | Retinitis pigmentosa 76, 617123 (3), Autosomal recessive | Muscular dystrophy-dystroglycanopathy (congenital with brain and eye anomalies), type A, 3, 253280 (3), Autosomal recessi…	AR	HPO & OMIM
POMK	616094(3) | 615249(3)	?Muscular dystrophy-dystroglycanopathy (limb-girdle), type C, 12, 616094 (3), Autosomal recessive | Muscular dystrophy-dystroglycanopathy (congenital with brain and eye anomalies), type A, 12, 615249 (3), Autosomal recessive	AR	HPO & OMIM
POMT1	609308(3) | 236670(3) | 613155(3)	Muscular dystrophy-dystroglycanopathy (limb-girdle), type C, 1, 609308 (3), Autosomal recessive | Muscular dystrophy-dystroglycanopathy (congenital with brain and eye anomalies), type A, 1, 236670 (3), Autosomal recessive | Muscular dystrophy-dystroglycanopathy (congenital with mental retardation), type B, 1, 613155 (3), Autosomal recessive	AR	HPO & OMIM
POMT2	613158(3) | 613150(3) | 613156(3)	Muscular dystrophy-dystroglycanopathy (limb-girdle), type C, 2, 613158 (3), Autosomal recessive | Muscular dystrophy-dystroglycanopathy (congenital with brain and eye anomalies), type A, 2, 613150 (3), Autosomal recessive | Muscular dystrophy-dystroglycanopathy (congenital with mental retardation), type B, 2, 613156 (3), Autosomal recessive	AR	HPO & OMIM
POR	201750(3)	Disordered steroidogenesis due to cytochrome P450 oxidoreductase, 613571 (3) | Antley-Bixler syndrome with genital anomalies and disordered steroidogenesis, 201750 (3), Autosomal recessive	AR	HPO & OMIM
PORCN	305600(3)	Focal dermal hypoplasia, 305600 (3), X-linked dominant	XD	HPO & OMIM
PPP1R15B	616817(3)	Microcephaly, short stature, and impaired glucose metabolism 2, 616817 (3), Autosomal recessive	AR	HPO & OMIM
PPP2R1A	616362(3)	Mental retardation, autosomal dominant 36, 616362 (3), Autosomal dominant	AD	HPO & OMIM
PPT1	256730(3)	Ceroid lipofuscinosis, neuronal, 1, 256730 (3), Autosomal recessive	AR	HPO & OMIM
PQBP1	309500(3)	Renpenning syndrome, 309500 (3), X-linked recessive	XR	HPO & OMIM
PRDM16	615373(3) | 615373(3)	Left ventricular noncompaction 8, 615373 (3), Autosomal dominant | Cardiomyopathy, dilated, 1LL, 615373 (3), Autosomal dominant	AD	HPO
PRKD1	617364(3)	Congenital heart defects and ectodermal dysplasia, 617364 (3), Autosomal dominant	AD	OMIM
PRKDC	615966(3)	Immunodeficiency 26, with or without neurologic abnormalities, 615966 (3), Autosomal recessive	AR	HPO & OMIM
PRMT7	617157(3)	Short stature, brachydactyly, intellectual developmental disability, and seizures, 617157 (3), Autosomal recessive	AR	OMIM
PRPH	169150(3) | 136880(3) | 613105(3) | 608133(3) | 608133(3) | 608161(3) | 105400(3)	Macular dystrophy, patterned, 1, 169150 (3), Autosomal dominant | Retinitis punctata albescens, 136880 (3), Autosomal dominant, Autosomal recessive | Choroidal dystrophy, central areolar 2, 613105 (3), Autosomal dominant | Retinitis pigmentosa 7 and digenic form, 608133 (3), Autosomal dominant, Autosomal recessive | Leber congenital amaurosis 18, 608133 (3), Autosomal dominant, Autosomal recessiv…	AD | AD, AR	OMIM
PRSS12	249500(3)	Mental retardation, autosomal recessive 1, 249500 (3), Autosomal recessive	AR	OMIM
PRUNE1	617481(3)	Neurodevelopmental disorder with microcephaly, hypotonia, and variable brain anomalies, 617481 (3), Autosomal recessive	AR	OMIM
PSAT1	616038(3) | 610992(3)	Neu-Laxova syndrome 2, 616038 (3), Autosomal recessive | ?Phosphoserine aminotransferase deficiency, 610992 (3), Autosomal recessive	AR	HPO & OMIM
PSMC3IP	614324(3)	Ovarian dysgenesis 3, 614324 (3), Autosomal recessive	AR	HPO
PSMD12	617516(3)	Stankiewicz-Isidor syndrome, 617516 (3), Autosomal dominant	AD	OMIM
PSPH	614023(3)	Phosphoserine phosphatase deficiency, 614023 (3), Autosomal recessive	AR	HPO & OMIM
PTCH1	109400(3) | 610828(3)	Basal cell carcinoma, somatic, 605462 (3) | Basal cell nevus syndrome, 109400 (3), Autosomal dominant | Holoprosencephaly 7, 610828 (3), Autosomal dominant	AD	OMIM
PTDSS1	151050(3)	Lenz-Majewski hyperostotic dwarfism, 151050 (3), Autosomal dominant	AD	HPO & OMIM
PTF1A	609069(3) | 615935(3)	Pancreatic and cerebellar agenesis, 609069 (3), Autosomal recessive | Pancreatic agenesis 2, 615935 (3), Autosomal recessive	AR	HPO & OMIM
PTPN11	151100(3) | 156250(3) | 163950(3)	LEOPARD syndrome 1, 151100 (3), Autosomal dominant | Metachondromatosis, 156250 (3), Autosomal dominant | Noonan syndrome 1, 163950 (3), Autosomal dominant | Leukemia, juvenile myelomonocytic, somatic, 607785 (3)	AD	OMIM
PTRH2	616263(3)	Infantile-onset multisystem neurologic, endocrine, and pancreatic disease, 616263 (3), Autosomal recessive	AR	HPO & OMIM
PTS	261640(3)	Hyperphenylalaninemia, BH4-deficient, A, 261640 (3), Autosomal recessive	AR	HPO & OMIM
PUF60	615583(3)	Verheij syndrome, 615583 (3), Autosomal dominant	AD	HPO & OMIM
PURA	616158(3)	Mental retardation, autosomal dominant 31, 616158 (3), Autosomal dominant	AD	OMIM
PUS1	600462(3)	Myopathy, lactic acidosis, and sideroblastic anemia 1, 600462 (3), Autosomal recessive	AR	HPO & OMIM
PUS3	617051(3)	Mental retardation, autosomal recessive 55, 617051 (3), Autosomal recessive	AR	OMIM
PYCR1	612940(3)	Cutis laxa, autosomal recessive, type IIIB, 614438 (3) | Cutis laxa, autosomal recessive, type IIB, 612940 (3), Autosomal recessive	AR	HPO & OMIM
PYCR2	616420(3)	Leukodystrophy, hypomyelinating, 10, 616420 (3), Autosomal recessive	AR	HPO & OMIM
QARS	615760(3)	Microcephaly, progressive, seizures, and cerebral and cerebellar atrophy, 615760 (3), Autosomal recessive	AR	HPO & OMIM
QDPR	261630(3)	Hyperphenylalaninemia, BH4-deficient, C, 261630 (3), Autosomal recessive	AR	HPO & OMIM
RAB18	614222(3)	Warburg micro syndrome 3, 614222 (3), Autosomal recessive	AR	HPO & OMIM
RAB3GAP1	600118(3)	Warburg micro syndrome 1, 600118 (3), Autosomal recessive	AR	HPO & OMIM
RAB3GAP2	614225(3) | 212720(3)	Warburg micro syndrome 2, 614225 (3), Autosomal recessive | Martsolf syndrome, 212720 (3), Autosomal recessive	AR	HPO & OMIM
RAC1	617751(3)	Mental retardation, autosomal dominant 48, 617751 (3), Autosomal dominant	AD	OMIM
RAD21	611376(3) | 614701(3)	?Mungan syndrome, 611376 (3), Autosomal recessive | Cornelia de Lange syndrome 4, 614701 (3), Autosomal dominant	AR | AD	HPO & OMIM
RAD50	613078(3)	Nijmegen breakage syndrome-like disorder, 613078 (3)	.	HPO
RAD51	114480(3) | 617244(3) | 614508(3)	{Breast cancer, susceptibility to}, 114480 (3), Autosomal dominant, Somatic mutation | ?Fanconi anemia, complementation group R, 617244 (3), Autosomal dominant | Mirror movements 2, 614508 (3), Autosomal dominant	AD, Somatic mutation | AD	HPO & OMIM
RAD51C	613390(3)	{Breast-ovarian cancer, familial, susceptibility to, 3}, 613399 (3) | Fanconi anemia, complementation group O, 613390 (3), Autosomal recessive	AR	HPO
RAG1	603554(3) | 601457(3) | 233650(3)	Omenn syndrome, 603554 (3), Autosomal recessive | Severe combined immunodeficiency, B cell-negative, 601457 (3), Autosomal recessive | Alpha/beta T-cell lymphopenia with gamma/delta T-cell expansion, severe cytomegalovirus infection, and autoimmunity, 609889 (3) | Combined cellular and humoral immune defects with granulomas, 233650 (3), Autosomal recessive	AR	OMIM
RAG2	601457(3) | 233650(3) | 603554(3)	Severe combined immunodeficiency, B cell-negative, 601457 (3), Autosomal recessive | Combined cellular and humoral immune defects with granulomas, 233650 (3), Autosomal recessive | Omenn syndrome, 603554 (3), Autosomal recessive	AR	OMIM
RAI1	182290(3)	Smith-Magenis syndrome, 182290 (3), Isolated cases, Autosomal dominant	Isolated cases, AD	HPO
RAP1A	.	.	.	HPO
RAP1B	.	.	.	HPO
RARS	616140(3)	Leukodystrophy, hypomyelinating, 9, 616140 (3), Autosomal recessive	AR	HPO & OMIM
RARS2	611523(3)	Pontocerebellar hypoplasia, type 6, 611523 (3), Autosomal recessive	AR	HPO & OMIM
RB1	180200(3) | 180200(3)	Small cell cancer of the lung, somatic, 182280 (3) | Bladder cancer, somatic, 109800 (3) | Retinoblastoma, trilateral, 180200 (3), Autosomal dominant, Somatic mutation | Osteosarcoma, somatic, 259500 (3) | Retinoblastoma, 180200 (3), Autosomal dominant, Somatic mutation	AD, Somatic mutation	HPO
RBBP8	251255(3) | 606744(3)	Jawad syndrome, 251255 (3), Autosomal recessive | Pancreatic carcinoma, somatic (3) | Seckel syndrome 2, 606744 (3), Autosomal recessive	AR	HPO & OMIM
RBM28	612079(3)	?Alopecia, neurologic defects, and endocrinopathy syndrome, 612079 (3), Autosomal recessive	AR	HPO & OMIM
RBPJ	614814(3)	Adams-Oliver syndrome 3, 614814 (3), Autosomal dominant	AD	HPO & OMIM
RECQL3	210900(3)	Bloom syndrome, 210900 (3), Autosomal recessive	AR	OMIM
RELN	616436(3) | 257320(3)	{Epilepsy, familial temporal lobe, 7}, 616436 (3), Autosomal dominant | Lissencephaly 2 (Norman-Roberts type), 257320 (3), Autosomal recessive	AD | AR	HPO & OMIM
REN	267430(3) | 613092(3)	[Hyperproreninemia] (3) | Renal tubular dysgenesis, 267430 (3), Autosomal recessive | Hyperuricemic nephropathy, familial juvenile 2, 613092 (3), Autosomal dominant	AR | AD	HPO & OMIM
RERE	616975(3)	Neurodevelopmental disorder with or without anomalies of the brain, eye, or heart, 616975 (3), Autosomal dominant	AD	HPO
RET	162300(3) | 171300(3) | 171400(3) | 155240(3) | 142623(3) | 209880(3) | 142623(3)	Multiple endocrine neoplasia IIB, 162300 (3), Autosomal dominant | Pheochromocytoma, 171300 (3), Autosomal dominant | Multiple endocrine neoplasia IIA, 171400 (3), Autosomal dominant | Medullary thyroid carcinoma, 155240 (3), Autosomal dominant | {Hirschsprung disease, protection against}, 142623 (3), Autosomal dominant | Central hypoventilation syndrome, congenital, 209880 (3), Autosomal dominan…	AD	OMIM
RFC2	.	.	.	HPO
RFT1	612015(3)	Congenital disorder of glycosylation, type In, 612015 (3), Autosomal recessive	AR	HPO & OMIM
RIPK4	263650(3) | 214350(3)	Popliteal pterygium syndrome, Bartsocas-Papas type, 263650 (3), Autosomal recessive | CHAND syndrome, 214350 (3), Autosomal recessive	AR	HPO
RIPPLY2	616566(3)	?Spondylocostal dysostosis 6, 616566 (3), Autosomal recessive	AR	HPO
RLIM	300978(3)	Tonne-Kalscheuer syndrome, 300978 (3), X-linked	XL	OMIM
RMND1	614922(3)	Combined oxidative phosphorylation deficiency 11, 614922 (3), Autosomal recessive	AR	OMIM
RNASEH2A	610333(3)	Aicardi-Goutieres syndrome 4, 610333 (3), Autosomal recessive	AR	HPO & OMIM
RNASEH2B	610181(3)	Aicardi-Goutieres syndrome 2, 610181 (3), Autosomal recessive	AR	HPO & OMIM
RNASEH2C	610329(3)	Aicardi-Goutieres syndrome 3, 610329 (3), Autosomal recessive	AR	HPO & OMIM
RNASET2	612951(3)	Leukoencephalopathy, cystic, without megalencephaly, 612951 (3), Autosomal recessive	AR	HPO & OMIM
RNF113A	300953(3)	?Trichothiodystrophy 5, nonphotosensitive, 300953 (3), X-linked dominant	XD	HPO & OMIM
RNF168	611943(3)	RIDDLE syndrome, 611943 (3), Autosomal recessive	AR	HPO & OMIM
RNU4ATAC	210710(3) | 616651(3)	Microcephalic osteodysplastic primordial dwarfism, type I, 210710 (3), Autosomal recessive | Roifman syndrome, 616651 (3), Autosomal recessive	AR	HPO & OMIM
ROGDI	226750(3)	Kohlschutter-Tonz syndrome, 226750 (3), Autosomal recessive	AR	OMIM
RPGRIP1	613826(3)	Cone-rod dystrophy 13, 608194 (3) | Leber congenital amaurosis 6, 613826 (3), Autosomal recessive	AR	HPO
RPGRIP1L	216360(3) | 611561(3) | 611560(3)	COACH syndrome, 216360 (3), Autosomal recessive | Meckel syndrome 5, 611561 (3), Autosomal recessive | Joubert syndrome 7, 611560 (3), Autosomal recessive	AR	HPO
RPL10	300998(3)	Mental retardation, X-linked, syndromic, 35, 300998 (3), X-linked recessive | {Autism, susceptibility to, X-linked 5}, 300847 (3)	XR	HPO & OMIM
RPS19	105650(3)	Diamond-Blackfan anemia 1, 105650 (3), Autosomal dominant	AD	HPO & OMIM
RPS23	617412(3)	Brachycephaly, trichomegaly, and developmental delay, 617412 (3), Autosomal dominant	AD	OMIM
RPS6KA3	300844(3) | 303600(3)	Mental retardation, X-linked 19, 300844 (3), X-linked dominant | Coffin-Lowry syndrome, 303600 (3), X-linked dominant	XD	HPO & OMIM
RREB1	.	.	.	HPO
RSPRY1	616723(3)	Spondyloepimetaphyseal dysplasia, Faden-Alkuraya type, 616723 (3), Autosomal recessive	AR	HPO & OMIM
RTEL1	615190(3) | 616373(3) | 615190(3)	Dyskeratosis congenita, autosomal recessive 5, 615190 (3), Autosomal dominant, Autosomal recessive | Pulmonary fibrosis and/or bone marrow failure, telomere-related, 3, 616373 (3), Autosomal dominant | Dyskeratosis congenita, autosomal dominant 4, 615190 (3), Autosomal dominant, Autosomal recessive	AD, AR | AD	HPO & OMIM
RTTN	614833(3)	Microcephaly, short stature, and polymicrogyria with seizures, 614833 (3), Autosomal recessive	AR	HPO & OMIM
SALL1	107480(3) | 107480(3)	Townes-Brocks syndrome 1, 107480 (3), Autosomal dominant | Townes-Brocks branchiootorenal-like syndrome, 107480 (3), Autosomal dominant	AD	HPO & OMIM
SAMD9L	159550(3)	Ataxia-pancytopenia syndrome, 159550 (3), Autosomal dominant	AD	HPO
SAMHD1	614415(3) | 612952(3)	?Chilblain lupus 2, 614415 (3), Autosomal dominant | Aicardi-Goutieres syndrome 5, 612952 (3), Autosomal recessive	AD | AR	HPO & OMIM
SARS	617709(3)	?Neurodevelopmental disorder with microcephaly, ataxia, and seizures, 617709 (3), Autosomal recessive	AR	OMIM
SASS6	616402(3)	?Microcephaly 14, primary, autosomal recessive, 616402 (3), Autosomal recessive	AR	HPO & OMIM
SATB2	612313(3)	Glass syndrome, 612313 (3), Autosomal dominant	AD	HPO & OMIM
SBF1	615284(3)	Charcot-Marie-Tooth disease, type 4B3, 615284 (3), Autosomal recessive	AR	HPO & OMIM
SC5D	607330(3)	Lathosterolosis, 607330 (3), Autosomal recessive	AR	HPO & OMIM
SCARF2	600920(3)	Van den Ende-Gupta syndrome, 600920 (3), Autosomal recessive	AR	OMIM
SCLT1	.	.	.	OMIM
SCN1A	604403(3) | 609634(3) | 604403(3) | 607208(3)	Febrile seizures, familial, 3A, 604403 (3), Autosomal dominant | Migraine, familial hemiplegic, 3, 609634 (3), Autosomal dominant | Epilepsy, generalized, with febrile seizures plus, type 2, 604403 (3), Autosomal dominant | Epileptic encephalopathy, early infantile, 6 (Dravet syndrome), 607208 (3), Autosomal dominant	AD	HPO & OMIM
SCN2A	613721(3) | 607745(3)	Epileptic encephalopathy, early infantile, 11, 613721 (3), Autosomal dominant | Seizures, benign familial infantile, 3, 607745 (3), Autosomal dominant	AD	OMIM
SCN4A	170500(3) | 168300(3) | 608390(3) | 614198(3) | 613345(3)	Hyperkalemic periodic paralysis, type 2, 170500 (3), Autosomal dominant | Paramyotonia congenita, 168300 (3), Autosomal dominant | Myotonia congenita, atypical, acetazolamide-responsive, 608390 (3), Autosomal dominant | Myasthenic syndrome, congenital, 16, 614198 (3), Autosomal recessive | Hypokalemic periodic paralysis, type 2, 613345 (3), Autosomal dominant	AD | AR	OMIM
SCN8A	617080(3) | 614306(3) | 618364(3) | 614558(3)	Seizures, benign familial infantile, 5, 617080 (3), Autosomal dominant | Cognitive impairment with or without cerebellar ataxia, 614306 (3), Autosomal dominant | ?Myoclonus, familial, 2, 618364 (3), Autosomal dominant | Epileptic encephalopathy, early infantile, 13, 614558 (3), Autosomal dominant	AD	HPO & OMIM
SCN9A	133020(3) | 243000(3) | 167400(3) | 613863(3) | 243000(3) | 607208(3) | 133020(3) | 613863(3)	Small fiber neuropathy, 133020 (3), Autosomal dominant | HSAN2D, autosomal recessive, 243000 (3), Autosomal recessive | Paroxysmal extreme pain disorder, 167400 (3), Autosomal dominant | Epilepsy, generalized, with febrile seizures plus, type 7, 613863 (3), Autosomal dominant | Insensitivity to pain, congenital, 243000 (3), Autosomal recessive | {Dravet syndrome, modifier of}, 607208 (3), Autosom…	AD | AR	OMIM
SCO1	220110(3)	Mitochondrial complex IV deficiency, 220110 (3), Mitochondrial, Autosomal recessive	Mitochondrial, AR	OMIM
SCRIB	.	.	.	OMIM
SDHA	256000(3) | 614165(3) | 252011(3)	Cardiomyopathy, dilated, 1GG, 613642 (3) | Leigh syndrome, 256000 (3), Mitochondrial, Autosomal recessive | Paragangliomas 5, 614165 (3), Autosomal dominant | Mitochondrial respiratory chain complex II deficiency, 252011 (3), Autosomal recessive	Mitochondrial, AR | AD | AR	OMIM
SDHAF1	252011(3)	Mitochondrial complex II deficiency, 252011 (3), Autosomal recessive	AR	OMIM
SDHD	168000(3) | 252011(3) | 171300(3)	Paragangliomas 1, with or without deafness, 168000 (3), Autosomal dominant | Mitochondrial complex II deficiency, 252011 (3), Autosomal recessive | Paraganglioma and gastric stromal sarcoma, 606864 (3) | Pheochromocytoma, 171300 (3), Autosomal dominant	AD | AR	OMIM
SEC24C	.	.	.	HPO
SEMA3E	214800(3)	?CHARGE syndrome, 214800 (3), Autosomal dominant	AD	HPO & OMIM
SEMA5A	.	.	.	HPO
SEPSECS	613811(3)	Pontocerebellar hypoplasia type 2D, 613811 (3), Autosomal recessive	AR	HPO & OMIM
SERAC1	614739(3)	3-methylglutaconic aciduria with deafness, encephalopathy, and Leigh-like syndrome, 614739 (3), Autosomal recessive	AR	OMIM
SETD5	615761(3)	Mental retardation, autosomal dominant 23, 615761 (3), Autosomal dominant	AD	HPO & OMIM
SF3B4	154400(3)	Acrofacial dysostosis 1, Nager type, 154400 (3), Autosomal dominant	AD	HPO & OMIM
SGPL1	617575(3)	Nephrotic syndrome, type 14, 617575 (3), Autosomal recessive	AR	OMIM
SHANK3	613950(3) | 606232(3)	{Schizophrenia 15}, 613950 (3), Autosomal dominant | Phelan-McDermid syndrome, 606232 (3), Autosomal dominant	AD	HPO
SHH	611638(3) | 147250(3) | 142945(3)	Schizencephaly, 269160 (3) | Microphthalmia with coloboma 5, 611638 (3), Autosomal dominant | Single median maxillary central incisor, 147250 (3), Autosomal dominant | Holoprosencephaly 3, 142945 (3), Autosomal dominant	AD	HPO & OMIM
SHROOM4	300434(3)	Stocco dos Santos X-linked mental retardation syndrome, 300434 (3), X-linked	XL	OMIM
SIL1	248800(3)	Marinesco-Sjogren syndrome, 248800 (3), Autosomal recessive	AR	HPO & OMIM
SIM1	.	.	.	HPO
SIN3A	613406(3)	Witteveen-Kolk syndrome, 613406 (3), Autosomal dominant	AD	HPO & OMIM
SIX3	157170(3)	Holoprosencephaly 2, 157170 (3), Autosomal dominant | Schizencephaly, 269160 (3)	AD	HPO & OMIM
SIX6	212550(3)	Optic disc anomalies with retinal and/or macular dystrophy, 212550 (3), Autosomal recessive	AR	HPO
SKI	182212(3)	Shprintzen-Goldberg syndrome, 182212 (3), Autosomal dominant	AD	HPO & OMIM
SLC12A5	616645(3) | 616685(3)	Epileptic encephalopathy, early infantile, 34, 616645 (3), Autosomal recessive | {Epilepsy, idiopathic generalized, susceptibility to, 14}, 616685 (3), Autosomal dominant	AR | AD	HPO
SLC12A6	218000(3)	Agenesis of the corpus callosum with peripheral neuropathy, 218000 (3), Autosomal recessive	AR	HPO & OMIM
SLC13A5	615905(3)	Epileptic encephalopathy, early infantile, 25, 615905 (3), Autosomal recessive	AR	HPO & OMIM
SLC16A1	616095(3) | 610021(3) | 245340(3)	Monocarboxylate transporter 1 deficiency, 616095 (3), Autosomal dominant, Autosomal recessive | Hyperinsulinemic hypoglycemia, familial, 7, 610021 (3), Autosomal dominant | Erythrocyte lactate transporter defect, 245340 (3), Autosomal dominant	AD, AR | AD	OMIM
SLC16A2	300523(3)	Allan-Herndon-Dudley syndrome, 300523 (3), X-linked	XL	HPO & OMIM
SLC18A2	618049(3)	?Parkinsonism-dystonia, infantile, 2, 618049 (3), Autosomal recessive	AR	HPO
SLC19A2	249270(3)	Thiamine-responsive megaloblastic anemia syndrome, 249270 (3), Autosomal recessive	AR	OMIM
SLC1A2	617105(3)	Epileptic encephalopathy, early infantile, 41, 617105 (3), Autosomal dominant	AD	OMIM
SLC1A3	612656(3)	Episodic ataxia, type 6, 612656 (3), Autosomal dominant	AD	OMIM
SLC1A4	616657(3)	Spastic tetraplegia, thin corpus callosum, and progressive microcephaly, 616657 (3), Autosomal recessive	AR	HPO & OMIM
SLC20A2	213600(3)	Basal ganglia calcification, idiopathic, 1, 213600 (3), Autosomal dominant	AD	HPO
SLC25A1	618197(3) | 615182(3)	Myasthenic syndrome, congenital, 23, presynaptic, 618197 (3), Autosomal recessive | Combined D-2- and L-2-hydroxyglutaric aciduria, 615182 (3), Autosomal recessive	AR	HPO & OMIM
SLC25A19	613710(3) | 607196(3)	Thiamine metabolism dysfunction syndrome 4 (progressive polyneuropathy type), 613710 (3), Autosomal recessive | Microcephaly, Amish type, 607196 (3), Autosomal recessive	AR	HPO & OMIM
SLC25A20	212138(3)	Carnitine-acylcarnitine translocase deficiency, 212138 (3), Autosomal recessive	AR	OMIM
SLC25A22	609304(3)	Epileptic encephalopathy, early infantile, 3, 609304 (3), Autosomal recessive	AR	HPO & OMIM
SLC2A1	601042(3) | 606777(3) | 608885(3) | 612126(3) | 614847(3)	Dystonia 9, 601042 (3), Autosomal dominant | GLUT1 deficiency syndrome 1, infantile onset, severe, 606777 (3), Autosomal dominant, Autosomal recessive | Stomatin-deficient cryohydrocytosis with neurologic defects, 608885 (3), Autosomal dominant | GLUT1 deficiency syndrome 2, childhood onset, 612126 (3), Autosomal dominant | {Epilepsy, idiopathic generalized, susceptibility to, 12}, 614847 (3), Au…	AD | AD, AR	HPO & OMIM
SLC30A10	613280(3)	Hypermanganesemia with dystonia 1, 613280 (3), Autosomal recessive	AR	OMIM
SLC35A2	300896(3)	Congenital disorder of glycosylation, type IIm, 300896 (3), X-linked dominant, Somatic mosaicism	XD, Somatic mosaicism	HPO & OMIM
SLC35A3	615553(3)	?Arthrogryposis, mental retardation, and seizures, 615553 (3), Autosomal recessive	AR	HPO & OMIM
SLC35C1	266265(3)	Congenital disorder of glycosylation, type IIc, 266265 (3), Autosomal recessive	AR	HPO & OMIM
SLC39A14	144755(3) | 617013(3)	?Hyperostosis cranalis interna, 144755 (3), Autosomal dominant | Hypermanganesemia with dystonia 2, 617013 (3), Autosomal recessive	AD | AR	OMIM
SLC6A8	300352(3)	Cerebral creatine deficiency syndrome 1, 300352 (3), X-linked recessive	XR	HPO & OMIM
SLC6A9	617301(3)	Glycine encephalopathy with normal serum glycine, 617301 (3), Autosomal recessive	AR	OMIM
SLC9A1	616291(3)	?Lichtenstein-Knorr syndrome, 616291 (3), Autosomal recessive	AR	OMIM
SLC9A6	300243(3)	Mental retardation, X-linked syndromic, Christianson type, 300243 (3), X-linked dominant	XD	HPO & OMIM
SLX4	613951(3)	Fanconi anemia, complementation group P, 613951 (3), Autosomal recessive	AR	HPO & OMIM
SMAD4	174900(3) | 175050(3) | 139210(3)	Polyposis, juvenile intestinal, 174900 (3), Autosomal dominant | Juvenile polyposis/hereditary hemorrhagic telangiectasia syndrome, 175050 (3), Autosomal dominant | Myhre syndrome, 139210 (3), Autosomal dominant | Pancreatic cancer, somatic, 260350 (3)	AD	HPO & OMIM
SMARCA2	601358(3)	Nicolaides-Baraitser syndrome, 601358 (3), Autosomal dominant	AD	HPO & OMIM
SMARCA4	613325(3) | 614609(3)	{Rhabdoid tumor predisposition syndrome 2}, 613325 (3), Autosomal dominant | Coffin-Siris syndrome 4, 614609 (3), Autosomal dominant	AD	HPO & OMIM
SMARCB1	162091(3) | 614608(3) | 609322(3)	Rhabdoid tumors, somatic, 609322 (3) | {Schwannomatosis-1, susceptibility to}, 162091 (3), Autosomal dominant | Coffin-Siris syndrome 3, 614608 (3), Autosomal dominant | {Rhabdoid tumor predisposition syndrome 1}, 609322 (3), Autosomal dominant	AD	HPO & OMIM
SMARCE1	607174(3) | 616938(3)	{Meningioma, familial, susceptibility to}, 607174 (3), Autosomal dominant | Coffin-Siris syndrome 5, 616938 (3), Autosomal dominant	AD	HPO & OMIM
SMC1A	300590(3)	Cornelia de Lange syndrome 2, 300590 (3), X-linked dominant	XD	HPO & OMIM
SMC3	610759(3)	Cornelia de Lange syndrome 3, 610759 (3), Autosomal dominant	AD	HPO & OMIM
SMG9	616920(3)	Heart and brain malformation syndrome, 616920 (3), Autosomal recessive	AR	OMIM
SMO	601707(3) | 605462(3)	Curry-Jones syndrome, somatic mosaic, 601707 (3) | Basal cell carcinoma, somatic, 605462 (3) | .	.	OMIM
SNAI2	608890(3) | 172800(3)	Waardenburg syndrome, type 2D, 608890 (3), Autosomal recessive | Piebaldism, 172800 (3), Autosomal dominant	AR | AD	HPO
SNAP29	609528(3)	Cerebral dysgenesis, neuropathy, ichthyosis, and palmoplantar keratoderma syndrome, 609528 (3), Autosomal recessive	AR	HPO & OMIM
SNRPB	117650(3)	Cerebrocostomandibular syndrome, 117650 (3), Autosomal dominant	AD	HPO & OMIM
SNRPN	176270(3)	Prader-Willi syndrome, 176270 (3), Autosomal dominant	AD	OMIM
SNX3	.	.	.	OMIM
SOD1	618598(3) | 105400(3)	Spastic tetraplegia and axial hypotonia, progressive, 618598 (3), Autosomal recessive | Amyotrophic lateral sclerosis 1, 105400 (3), Autosomal dominant, Autosomal recessive	AR | AD, AR	OMIM
SON	617140(3)	ZTTK syndrome, 617140 (3), Autosomal dominant	AD	OMIM
SOX11	615866(3)	Coffin-Siris syndrome 9, 615866 (3), Autosomal dominant	AD	HPO & OMIM
SOX2	206900(3) | 206900(3)	Microphthalmia, syndromic 3, 206900 (3), Autosomal dominant | Optic nerve hypoplasia and abnormalities of the central nervous system, 206900 (3), Autosomal dominant	AD	HPO & OMIM
SOX3	312000(3)	Mental retardation, X-linked, with isolated growth hormone deficiency, 300123 (3) | Panhypopituitarism, X-linked, 312000 (3), X-linked	XL	OMIM
SP110	235550(3)	{Mycobacterium tuberculosis, susceptibility to}, 607948 (3) | Hepatic venoocclusive disease with immunodeficiency, 235550 (3), Autosomal recessive	AR	HPO & OMIM
SPATA5	616577(3)	Epilepsy, hearing loss, and mental retardation syndrome, 616577 (3), Autosomal recessive	AR	HPO & OMIM
SPOCK1	.	.	.	OMIM
SPR	612716(3)	Dystonia, dopa-responsive, due to sepiapterin reductase deficiency, 612716 (3), ?Autosomal dominant, Autosomal recessive	?AD, AR	HPO & OMIM
SPTAN1	613477(3)	Epileptic encephalopathy, early infantile, 5, 613477 (3), Autosomal dominant	AD	HPO & OMIM
SPTLC1	162400(3)	Neuropathy, hereditary sensory and autonomic, type IA, 162400 (3), Autosomal dominant	AD	OMIM
SRCAP	136140(3)	Floating-Harbor syndrome, 136140 (3), Autosomal dominant	AD	OMIM
SSR4	300934(3)	Congenital disorder of glycosylation, type Iy, 300934 (3), X-linked recessive	XR	HPO & OMIM
ST3GAL5	609056(3)	Salt and pepper developmental regression syndrome, 609056 (3), Autosomal recessive	AR	HPO & OMIM
STAG1	617635(3)	Mental retardation, autosomal dominant 47, 617635 (3), Autosomal dominant	AD	OMIM
STAMBP	614261(3)	Microcephaly-capillary malformation syndrome, 614261 (3), Autosomal recessive	AR	HPO & OMIM
STIL	612703(3)	Microcephaly 7, primary, autosomal recessive, 612703 (3), Autosomal recessive	AR	HPO & OMIM
STT3A	615596(3)	?Congenital disorder of glycosylation, type Iw, 615596 (3), Autosomal recessive	AR	HPO & OMIM
STT3B	615597(3)	?Congenital disorder of glycosylation, type Ix, 615597 (3), Autosomal recessive	AR	HPO & OMIM
SUCLA2	612073(3)	Mitochondrial DNA depletion syndrome 5 (encephalomyopathic with or without methylmalonic aciduria), 612073 (3), Autosomal recessive	AR	HPO
SUMF1	272200(3)	Multiple sulfatase deficiency, 272200 (3), Autosomal recessive	AR	HPO
SYNGAP1	612621(3)	Mental retardation, autosomal dominant 5, 612621 (3), Autosomal dominant	AD	HPO & OMIM
TACO1	220110(3)	Mitochondrial complex IV deficiency, 220110 (3), Mitochondrial, Autosomal recessive	Mitochondrial, AR	OMIM
TAF1	314250(3) | 300966(3)	Dystonia-Parkinsonism, X-linked, 314250 (3), X-linked recessive | Mental retardation, X-linked, syndromic 33, 300966 (3), X-linked recessive	XR	HPO & OMIM
TAF13	617432(3)	Mental retardation, autosomal recessive 60, 617432 (3), Autosomal recessive	AR	HPO & OMIM
TAF2	615599(3)	Mental retardation, autosomal recessive 40, 615599 (3), Autosomal recessive	AR	HPO & OMIM
TAF6	617126(3)	Alazami-Yuan syndrome, 617126 (3), Autosomal recessive	AR	OMIM
TANGO2	616878(3)	Metabolic encephalomyopathic crises, recurrent, with rhabdomyolysis, cardiac arrhythmias, and neurodegeneration, 616878 (3), Autosomal recessive	AR	OMIM
TAPT1	616897(3)	Osteochondrodysplasia, complex lethal, Symoens-Barnes-Gistelinck type, 616897 (3), Autosomal recessive	AR	HPO & OMIM
TAT	276600(3)	Tyrosinemia, type II, 276600 (3), Autosomal recessive	AR	OMIM
TBC1D20	615663(3)	Warburg micro syndrome 4, 615663 (3), Autosomal recessive	AR	HPO & OMIM
TBC1D24	608105(3) | 220500(3) | 616044(3) | 615338(3) | 605021(3) | 614617(3)	Epilepsy, rolandic, with proxysmal exercise-induce dystonia and writer's cramp, 608105 (3), Autosomal recessive | DOORS syndrome, 220500 (3), Autosomal recessive | Deafness, autosomal dominant 65, 616044 (3), Autosomal dominant | Epileptic encephalopathy, early infantile, 16, 615338 (3), Autosomal recessive | Myoclonic epilepsy, infantile, familial, 605021 (3), Autosomal recessive | Deafness , au…	AR | AD	OMIM
TBC1D32	.	.	.	OMIM
TBCD	617193(3)	Encephalopathy, progressive, early-onset, with brain atrophy and thin corpus callosum, 617193 (3), Autosomal recessive	AR	OMIM
TBCE	244460(3) | 241410(3) | 617207(3)	Kenny-Caffey syndrome, type 1, 244460 (3), Autosomal recessive | Hypoparathyroidism-retardation-dysmorphism syndrome, 241410 (3), Autosomal recessive | Encephalopathy, progressive, with amyotrophy and optic atrophy, 617207 (3), Autosomal recessive	AR	HPO & OMIM
TBL1XR1	602342(3) | 616944(3)	Pierpont syndrome, 602342 (3), Autosomal dominant | Mental retardation, autosomal dominant 41, 616944 (3), Autosomal dominant	AD	HPO & OMIM
TBL2	.	.	.	HPO
TBR2	.	.	.	OMIM
TBX1	192430(3) | 188400(3) | 187500(3)	Conotruncal anomaly face syndrome, 217095 (3) | Velocardiofacial syndrome, 192430 (3), Autosomal dominant | DiGeorge syndrome, 188400 (3), Autosomal dominant | Tetralogy of Fallot, 187500 (3), Autosomal dominant	AD	HPO & OMIM
TBX2	618223(3)	Vertebral anomalies and variable endocrine and T-cell dysfunction, 618223 (3), Autosomal dominant	AD	HPO
TBX4	601360(3) | 147891(3)	Amelia, posterior, with pelvic and pulmonary hypoplasia syndrome, 601360 (3), Autosomal recessive | Ischiocoxopodopatellar syndrome with or without pulmonary arterial hypertension, 147891 (3), Autosomal dominant	AR | AD	HPO
TBX6	122600(3)	Spondylocostal dysostosis 5, 122600 (3), Autosomal dominant, Autosomal recessive	AD, AR	HPO
TCF4	125853(3) | 613267(3) | 610954(3)	{Diabetes mellitus, type 2, susceptibility to}, 125853 (3), Autosomal dominant | Corneal dystrophy, Fuchs endothelial, 3, 613267 (3), Autosomal dominant | Pitt-Hopkins syndrome, 610954 (3), Autosomal dominant	AD	HPO & OMIM
TCOF1	154500(3)	Treacher Collins syndrome 1, 154500 (3), Autosomal dominant	AD	OMIM
TCTN2	616654(3) | 613885(3)	Joubert syndrome 24, 616654 (3), Autosomal recessive | ?Meckel syndrome 8, 613885 (3), Autosomal recessive	AR	HPO & OMIM
TECPR2	615031(3)	Spastic paraplegia 49, autosomal recessive, 615031 (3), Autosomal recessive	AR	HPO & OMIM
TELO2	616954(3)	You-Hoover-Fong syndrome, 616954 (3), Autosomal recessive	AR	OMIM
TERC	614743(3) | 127550(3) | 614743(3)	{Aplastic anemia}, 614743 (3), Autosomal dominant | Dyskeratosis congenita, autosomal dominant 1, 127550 (3), Autosomal dominant | {Pulmonary fibrosis, idiopathic, susceptibility to}, 614743 (3), Autosomal dominant	AD	OMIM
TERT	614742(3) | 601626(3) | 613989(3) | 613989(3)	{Melanoma, cutaneous malignant, 9}, 615134 (3) | {Pulmonary fibrosis and/or bone marrow failure, telomere-related, 1}, 614742 (3), Autosomal dominant | {Leukemia, acute myeloid}, 601626 (3), Autosomal dominant, Somatic mutation | {Dyskeratosis congenita, autosomal recessive 4}, 613989 (3), Autosomal dominant, Autosomal recessive | {Dyskeratosis congenita, autosomal dominant 2}, 613989 (3), Autoso…	AD | AD, Somatic mutation | AD, AR	HPO & OMIM
TFAP2A	113620(3)	Branchiooculofacial syndrome, 113620 (3), Autosomal dominant	AD	HPO & OMIM
TFAP2C	.	.	.	OMIM
TGIF1	142946(3)	Holoprosencephaly 4, 142946 (3), Autosomal dominant	AD	OMIM
THOC2	300957(3)	Mental retardation, X-linked 12/35, 300957 (3), X-linked recessive	XR	HPO & OMIM
THOC6	613680(3)	Beaulieu-Boycott-Innes syndrome, 613680 (3), Autosomal recessive	AR	HPO & OMIM
TINF2	268130(3) | 613990(3)	Revesz syndrome, 268130 (3), Autosomal dominant | Dyskeratosis congenita, autosomal dominant 3, 613990 (3), Autosomal dominant	AD	HPO & OMIM
TMCO1	213980(3)	Craniofacial dysmorphism, skeletal anomalies, and mental retardation syndrome, 213980 (3), Autosomal recessive	AR	OMIM
TMEM165	614727(3)	Congenital disorder of glycosylation, type IIk, 614727 (3), Autosomal recessive	AR	HPO & OMIM
TMEM216	603194(3) | 608091(3)	Meckel syndrome 2, 603194 (3), Autosomal recessive | Joubert syndrome 2, 608091 (3), Autosomal recessive	AR	HPO
TMEM231	615397(3) | 614970(3)	Meckel syndrome 11, 615397 (3), Autosomal recessive | Joubert syndrome 20, 614970 (3), Autosomal recessive	AR	HPO
TMEM260	617478(3)	Structural heart defects and renal anomalies syndrome, 617478 (3), Autosomal recessive	AR	OMIM
TMEM67	607361(3) | 602152(3) | 613550(3) | 615991(3) | 216360(3) | 610688(3)	Meckel syndrome 3, 607361 (3), Autosomal recessive | ?RHYNS syndrome, 602152 (3), Autosomal recessive | Nephronophthisis 11, 613550 (3), Autosomal recessive | {Bardet-Biedl syndrome 14, modifier of}, 615991 (3), Autosomal recessive | COACH syndrome, 216360 (3), Autosomal recessive | Joubert syndrome 6, 610688 (3), Autosomal recessive	AR	HPO
TMEM70	614052(3)	Mitochondrial complex V (ATP synthase) deficiency, nuclear type 2, 614052 (3), Autosomal recessive	AR	HPO & OMIM
TMTC3	617255(3)	Lissencephaly 8, 617255 (3), Autosomal recessive	AR	OMIM
TOE1	614969(3)	Pontocerebellar hypoplasia, type 7, 614969 (3), Autosomal recessive	AR	HPO & OMIM
TP53RK	617730(3)	Galloway-Mowat syndrome 4, 617730 (3), Autosomal recessive	AR	OMIM
TPK1	614458(3)	Thiamine metabolism dysfunction syndrome 5 (episodic encephalopathy type), 614458 (3), Autosomal recessive	AR	OMIM
TPRKB	617731(3)	Galloway-Mowat syndrome 5, 617731 (3), Autosomal recessive	AR	OMIM
TRAIP	616777(3)	Seckel syndrome 9, 616777 (3), Autosomal recessive	AR	HPO & OMIM
TRAPPC11	615356(3)	Muscular dystrophy, limb-girdle, autosomal recessive 18, 615356 (3), Autosomal recessive	AR	HPO & OMIM
TRAPPC12	617669(3)	Encephalopathy, progressive, early-onset, with brain atrophy and spasticity, 617669 (3), Autosomal recessive	AR	OMIM
TRAPPC9	613192(3)	Mental retardation, autosomal recessive 13, 613192 (3), Autosomal recessive	AR	HPO & OMIM
TREX1	152700(3) | 192315(3) | 225750(3) | 610448(3)	{Systemic lupus erythematosus, susceptibility to}, 152700 (3), Autosomal dominant | Vasculopathy, retinal, with cerebral leukodystrophy, 192315 (3), Autosomal dominant | Aicardi-Goutieres syndrome 1, dominant and recessive, 225750 (3), Autosomal dominant, Autosomal recessive | Chilblain lupus, 610448 (3), Autosomal dominant	AD | AD, AR	HPO & OMIM
TRIO	617061(3)	Mental retardation, autosomal dominant 44, 617061 (3), Autosomal dominant	AD	OMIM
TRIP13	617598(3)	Mosaic variegated aneuploidy syndrome 3, 617598 (3), Autosomal recessive	AR	OMIM
TRMT10A	616033(3)	Microcephaly, short stature, and impaired glucose metabolism 1, 616033 (3), Autosomal recessive	AR	HPO & OMIM
TRPS1	190350(3) | 190351(3)	Trichorhinophalangeal syndrome, type I, 190350 (3), Autosomal dominant | Trichorhinophalangeal syndrome, type III, 190351 (3), Autosomal dominant	AD	HPO & OMIM
TSEN15	617026(3)	Pontocerebellar hypoplasia, type 2F, 617026 (3), Autosomal recessive	AR	OMIM
TSEN2	612389(3)	Pontocerebellar hypoplasia type 2B, 612389 (3), Autosomal recessive	AR	HPO & OMIM
TSEN34	612390(3)	?Pontocerebellar hypoplasia type 2C, 612390 (3), Autosomal recessive	AR	HPO
TSEN54	225753(3) | 277470(3) | 610204(3)	Pontocerebellar hypoplasia type 4, 225753 (3), Autosomal recessive | Pontocerebellar hypoplasia type 2A, 277470 (3), Autosomal recessive | ?Pontocerebellar hypoplasia type 5, 610204 (3), Autosomal recessive	AR	HPO & OMIM
TTI2	615541(3)	Mental retardation, autosomal recessive 39, 615541 (3), Autosomal recessive	AR	HPO & OMIM
TUBA1A	611603(3)	Lissencephaly 3, 611603 (3), Autosomal dominant	AD	HPO & OMIM
TUBA8	613180(3)	Cortical dysplasia, complex, with other brain malformations 8, 613180 (3), Autosomal recessive	AR	HPO & OMIM
TUBB	156610(3) | 615771(3)	Symmetric circumferential skin creases, congenital, 1, 156610 (3), Autosomal dominant | Cortical dysplasia, complex, with other brain malformations 6, 615771 (3), Autosomal dominant	AD	HPO & OMIM
TUBB2B	610031(3)	Cortical dysplasia, complex, with other brain malformations 7, 610031 (3), Autosomal dominant	AD	HPO & OMIM
TUBB3	600638(3) | 614039(3)	Fibrosis of extraocular muscles, congenital, 3A, 600638 (3), Autosomal dominant | Cortical dysplasia, complex, with other brain malformations 1, 614039 (3), Autosomal dominant	AD	HPO & OMIM
TUBB4A	612438(3) | 128101(3)	Leukodystrophy, hypomyelinating, 6, 612438 (3), Autosomal dominant | Dystonia 4, torsion, autosomal dominant, 128101 (3), Autosomal dominant	AD	OMIM
TUBB5	156610(3) | 615771(3)	Symmetric circumferential skin creases, congenital, 1, 156610 (3), Autosomal dominant | Cortical dysplasia, complex, with other brain malformations 6, 615771 (3), Autosomal dominant	AD	OMIM
TUBG1	615412(3)	Cortical dysplasia, complex, with other brain malformations 4, 615412 (3), Autosomal dominant	AD	HPO & OMIM
TUBGCP4	616335(3)	Microcephaly and chorioretinopathy, autosomal recessive, 3, 616335 (3), Autosomal recessive	AR	HPO & OMIM
TUBGCP6	251270(3)	Microcephaly and chorioretinopathy, autosomal recessive, 1, 251270 (3), Autosomal recessive	AR	HPO & OMIM
TUFM	610678(3)	Combined oxidative phosphorylation deficiency 4, 610678 (3), Autosomal recessive	AR	HPO & OMIM
TWIST1	180750(3) | 123100(3) | 617746(3) | 101400(3)	Robinow-Sorauf syndrome, 180750 (3), Autosomal dominant | Craniosynostosis 1, 123100 (3), Autosomal dominant | Sweeney-Cox syndrome, 617746 (3), Autosomal dominant | Saethre-Chotzen syndrome with or without eyelid anomalies, 101400 (3), Autosomal dominant	AD	OMIM
TXN2	616811(3)	?Combined oxidative phosphorylation deficiency 29, 616811 (3), Autosomal recessive	AR	HPO & OMIM
UBA5	617133(3) | 617132(3)	?Spinocerebellar ataxia, autosomal recessive 24, 617133 (3), Autosomal recessive | Epileptic encephalopathy, early infantile, 44, 617132 (3), Autosomal recessive	AR	OMIM
UBE2T	616435(3)	Fanconi anemia, complementation group T, 616435 (3), Autosomal recessive	AR	HPO
UBE3A	105830(3)	Angelman syndrome, 105830 (3), Autosomal dominant	AD	HPO & OMIM
UBE3B	244450(3)	Kaufman oculocerebrofacial syndrome, 244450 (3), Autosomal recessive	AR	HPO & OMIM
UBR1	243800(3)	Johanson-Blizzard syndrome, 243800 (3), Autosomal recessive	AR	HPO & OMIM
UFD1	.	.	.	HPO
UNC80	616801(3)	Hypotonia, infantile, with psychomotor retardation and characteristic facies 2, 616801 (3), Autosomal recessive	AR	HPO & OMIM
UPB1	613161(3)	Beta-ureidopropionase deficiency, 613161 (3), Autosomal recessive	AR	HPO & OMIM
USP18	617397(3)	Pseudo-TORCH syndrome 2, 617397 (3), Autosomal recessive	AR	OMIM
VARS2	615917(3) | 617802(3)	Combined oxidative phosphorylation deficiency 20, 615917 (3), Autosomal recessive | Neurodevelopmental disorder with microcephaly, seizures, and cortical atrophy, 617802 (3), Autosomal recessive	AR	HPO & OMIM
VIPAS39	613404(3)	Arthrogryposis, renal dysfunction, and cholestasis 2, 613404 (3), Autosomal recessive	AR	HPO & OMIM
VLDLR	224050(3)	Cerebellar hypoplasia and mental retardation with or without quadrupedal locomotion 1, 224050 (3), Autosomal recessive	AR	OMIM
VPS11	616683(3)	Leukodystrophy, hypomyelinating, 12, 616683 (3), Autosomal recessive	AR	HPO & OMIM
VPS13B	216550(3)	Cohen syndrome, 216550 (3), Autosomal recessive	AR	HPO & OMIM
VPS33B	208085(3)	Arthrogryposis, renal dysfunction, and cholestasis 1, 208085 (3), Autosomal recessive	AR	HPO & OMIM
VPS53	615851(3)	Pontocerebellar hypoplasia, type 2E, 615851 (3), Autosomal recessive	AR	HPO & OMIM
VRK1	607596(3)	Pontocerebellar hypoplasia type 1A, 607596 (3), Autosomal recessive	AR	OMIM
WDFY3	617520(3)	?Microcephaly 18, primary, autosomal dominant, 617520 (3), Autosomal dominant	AD	OMIM
WDPCP	615992(3) | 217085(3)	?Bardet-Biedl syndrome 15, 615992 (3), Autosomal recessive | ?Congenital heart defects, hamartomas of tongue, and polysyndactyly, 217085 (3), Autosomal recessive	AR	HPO
WDR62	604317(3)	Microcephaly 2, primary, autosomal recessive, with or without cortical malformations, 604317 (3), Autosomal recessive	AR	HPO & OMIM
WDR73	251300(3)	Galloway-Mowat syndrome 1, 251300 (3), Autosomal recessive	AR	HPO & OMIM
WT1	194070(3) | 136680(3) | 194080(3) | 256370(3)	Mesothelioma, somatic, 156240 (3) | Wilms tumor, type 1, 194070 (3), Autosomal dominant, Somatic mutation | Frasier syndrome, 136680 (3), Autosomal dominant, Somatic mutation | Denys-Drash syndrome, 194080 (3), Autosomal dominant, Somatic mutation | Meacham syndrome, 608978 (3) | Nephrotic syndrome, type 4, 256370 (3), Autosomal dominant	AD, Somatic mutation | AD	HPO
WWOX	614322(3) | 616211(3)	Spinocerebellar ataxia, autosomal recessive 12, 614322 (3), Autosomal recessive | Epileptic encephalopathy, early infantile, 28, 616211 (3), Autosomal recessive | Esophageal squamous cell carcinoma, somatic, 133239 (3)	AR	HPO & OMIM
XPA	278700(3)	Xeroderma pigmentosum, group A, 278700 (3), Autosomal recessive	AR	HPO & OMIM
XPC	278720(3)	Xeroderma pigmentosum, group C, 278720 (3), Autosomal recessive	AR	HPO
XPR1	616413(3)	Basal ganglia calcification, idiopathic, 6, 616413 (3), Autosomal dominant	AD	HPO
XRCC2	617247(3)	?Fanconi anemia, complementation group U, 617247 (3), Autosomal recessive	AR	HPO & OMIM
XRCC4	616541(3)	Short stature, microcephaly, and endocrine dysfunction, 616541 (3), Autosomal recessive	AR	HPO & OMIM
YARS2	613561(3)	Myopathy, lactic acidosis, and sideroblastic anemia 2, 613561 (3), Autosomal recessive	AR	HPO
YME1L1	617302(3)	?Optic atrophy 11, 617302 (3), Autosomal recessive	AR	OMIM
ZBTB16	612447(3)	Skeletal defects, genital hypoplasia, and mental retardation, 612447 (3), Autosomal recessive | Leukemia, acute promyelocytic, PL2F/RARA type (3)	AR	HPO & OMIM
ZBTB18	612337(3)	Mental retardation, autosomal dominant 22, 612337 (3), Autosomal dominant	AD	HPO & OMIM
ZC4H2	314580(3)	Wieacker-Wolff syndrome, 314580 (3), X-linked recessive	XR	OMIM
ZEB2	235730(3)	Mowat-Wilson syndrome, 235730 (3), Autosomal dominant	AD	HPO & OMIM
ZFP57	601410(3)	Diabetes mellitus, transient neonatal, 1, 601410 (3), Autosomal dominant	AD	OMIM
ZIC1	618736(3) | 616602(3)	Structural brain anomalies with impaired intellectual development and craniosynostosis, 618736 (3), Autosomal dominant | ?Craniosynostosis 6, 616602 (3), Autosomal dominant	AD	HPO & OMIM
ZIC2	609637(3)	Holoprosencephaly 5, 609637 (3), Autosomal dominant	AD	HPO & OMIM
ZNF148	617260(3)	Global developmental delay, absent or hypoplastic corpus callosum, and dysmorphic facies, 617260 (3), Autosomal dominant	AD	OMIM
ZNF335	615095(3)	Microcephaly 10, primary, autosomal recessive, 615095 (3), Autosomal recessive	AR	HPO & OMIM
ZNF592	.	.	.	HPO
ZNHIT3	260565(3)	PEHO syndrome, 260565 (3), Autosomal recessive	AR	HPO & OMIM
