# Supplementary material for: Genomic Analysis of Korean Patient With Microcephaly
Source: Front Genet. 2021 Jan 28;11:543528. doi: 10.3389/fgene.2020.543528 (PMC7876370; doi:10.3389/fgene.2020.543528)
Supplement: Supplementary Table 2 — Clinical phenotypes of all patients. [file Table_2.xlsx]

## Sheet: Supplementary Table 2
Supplementary Table 2. Clinical phenotypes of all patients
No.	Sex	Age (yr)	initial HC (age)		mean	standar deviation	Z-score	Last HC (age)		mean	standard deviation	Z-score	primary/secondary	Propotionate	Other organ anomalies	Dysmorphism	Anomaly	Delayed development	Neurocognitive function	Infantile hypotonia	Movement disorder	Presence of seizure	Epilepsy syndrome
MCD-001	F	0.9	32.5cm (17d)	32.5	35.4564	0.0432	-68.4352	46cm (6y4m)	46	50.4563	0.028	-159.154	primary	proportionate	no	vague		severe	Impossible to define	yes	none	intractable	Lennox-Gastaut syndrome
MCD-004	M	20	unknown					49.5cm (12y2m)	49.5			#DIV/0!	primary	proportionate	yes	long face, beaked nose, small ears, hypertelorism, micrognathia, long neck, abnormal voice, poor vision	Food deformity	severe	intellectual disability	yes	none	undercontrol	not available
MCD-005	F	5.1	42cm (1y10m)	42	47.3024	0.032	-165.7	45.7cm (4y10m)	45.7	50.0825	0.0288	-152.17	primary	disproportionate	no			severe	Impossible to define	yes	none	intractable	early onset intractable epilepsy
MCD-010	M	4.3	38.25cm (5m)	38.25	42.0183	0.0363	-103.81	45.8cm (9y10m)	45.8			#DIV/0!	primary	disproportionate	no	vague		severe	Impossible to define	yes	yes	intractable	early onset intractable epilepsy
MCD-011	F	9.8	43.5cm (3y8m)	43.5	49.4588	0.0297	-200.633	45cm (7y2m)	45			#DIV/0!	primary	proportionate	yes	beaked nose, small chin	arthrogryposis, club foot	severe	Impossible to define	yes	yes	intractable	Lennox-Gastaut syndrome
MCD-012	F	9.6	47cm (4y6m)	47	49.916	0.0291	-100.206	49.5cm (12y)	49.5			#DIV/0!	primary	proportionate	no			severe	Impossible to define	yes	none	intractable	early onset epileptic encephalopathy
MCD-013	F	13	unknown					47.5cm (10y1m)	47.5			#DIV/0!	primary	proportionate	no			severe	intellectual disability	yes	none	undercontrol	not available
MCD-017	F	4.2	40.25cm (6m)	40.25	41.8996	0.0368	-44.8261	47.8cm (8y6m)	47.8			#DIV/0!	primary	disproportionate	yes	vague	arthrogryposis, club foot	severe	intellectual disability	yes	yes	intractable	Lennox-Gastaut syndrome
MCD-020	M	4.6	43.9cm (7m)	43.9	44.107	0.0345	-6	47.5cm (9y10m)	47.5			#DIV/0!	secondary	proportionate	yes	micrognathia, no subcutaneous fat	찾기 (박성열)	severe	Impossible to define	yes	yes	intractable	early onset epileptic encephalopathy
MCD-031	F	0.3	35.5cm (3m)	35.5	40.1757	0.0384	-121.763	44.3cm (2y8m)	44.3	48.6653	0.0307	-142.192	primary	proportionate	no	vague		severe	intellectual disability	yes	none	undercontrol	not available
MCD-036	M	4.8	43.5cm (1y3m)	43.5	47.075	0.0322	-111.025	48.4cm (10y)	48.4			#DIV/0!	primary	proportionate	no			severe	intellectual disability	yes	none	seizure with fever	not available
MCD-039	F	0.8	32cm (1d)	32	35.4564	0.0432	-80.0093	43.2cm (3y8m)	43.2	49.5136	0.0297	-212.579	primary	disproportionate	yes	hypertelorism, anteverted nares, micrognathia, low frontal hairline	choanal atresia, cleft palate, VSD	severe	Impossible to define	yes	yes	undercontrol	not available
MCD-046	M	3.9	37.75cm (2m)	37.75	39.8523	0.0383	-54.8903	43.9cm (7y2m)	43.9			#DIV/0!	secondary	proportionate	no			severe	Impossible to define	yes	yes	intractable	early onset intractable epilepsy
MCD-048	F	1.3	29cm (2d)	29	34.0504	0.0449	-112.481	43cm (5y6m)	43	50.2858	0.0284	-256.542	primary	proportionate	yes	frontal bossing, trigonocephaly, rocker-bottom feet	ASD	severe	Impossible to define	yes	none	undercontrol	Lennox-Gastaut syndrome
MCD-053	F	20.1	unknown / 45.5cm (2y8m)	45.5	47.131	0.0322	-50.6522	52cm (19yr)	52			#DIV/0!	primary	proportionate	no			severe	intellectual disability with behavioral disorder	yes	none	intractable	not available
MCD-055-P	M	4.1	34.5cm (4m)	34.5	42.0183	0.0363	-207.116	45.7cm (8y7m)	45.7			#DIV/0!	primary	proportionate	yes	synophyrs, long eyelashes, low-set ears, small and upturned nose, micrognathia	cleft palate, CHD (VSD, ASD, PS)	severe	Impossible to define	yes	none	undercontrol	not available
MCD-055-S1	M	1.4	22cm (17d)	22	36.1587	0.0419	-337.916	42.5cm (3y6m)	42.5	50.3047	0.0297	-262.785	primary	proportionate	yes	De Lange; De Lange (synophyrs, long eyelashes, low-set ears, small and upturned nose, micrognathia), cleft palate, GI malrotation	Double aortic arch	severe	Impossible to define	yes	none	undercontrol	not available
MCD-056	M	7.1	32.5cm (1d)	32.5	34.696	0.0435	-50.4828	48cm (7y5m)	48			#DIV/0!	primary	proportionate	yes	long nasal bridge, short philtrum, microcephaly, hypertelorism	Hypoplastic pituitary gland	moderate	intellectual disability	yes	none	none	not available
MCD-059	F	0.8	28cm (1m)	28	37.5223	0.041	-232.251	31cm (2y)	31	48.9223	0.0304	-589.549	primary	proportionate	yes	micrognathia, small eyes, broad nasal bridge	short hand, ASD, ambiguous genitalia, absence of uterus	severe	Impossible to define	yes	none	intractable	West syndrome
MCD-064	F	8.8	outside record					46.8cm (8y8m)	46.8			#DIV/0!	secondary	disproportionate	no			severe	intellectual disability	yes	yes	undercontrol	not available
MCD-067	F	8.8	outside record					outside record				#DIV/0!	secondary	proportionate	yes	frontal bossing, small eyes, broad nasal bridge, epicanthal folds	ASD, Leber congenital amaurosis	severe	Impossible to define	yes	none	none	not available
MCD-073	F	4.9	36cm (2m)	36	39.0166	0.0395	-76.3696	44.2cm (4y11m)	44.2	50.1119	0.0288	-205.274	secondary	disproportionate	no	low set ear, hypotonic face, white face, hypertrichosis		severe	Impossible to define	yes	none	none	not available
MCD-074	M	9.7	49cm (4y7m)	49	50.8223	0.0292	-62.4075	50.7cm (7y1m)	50.7			#DIV/0!	primary	proportionate	no	cryptochidism, cleft palate, short stature		severe	Intellectual disability with autism	yes	none	undercontrol	not available
MCD-075	F	0.4	32.2cm (22d)	32.2	35.4564	0.0432	-75.3796	45cm (5y3m)	45	50.2176	0.0286	-182.434	primary	disproportionate	no	arched eyebrow, midline hypoplasia, long philtrum, micrognathia		moderate	Impossible to define	yes	none	none	not available
MCD-084	F	2.2	33.5cm (1m)	33.5	37.5223	0.041	-98.1049	45.9cm (7y4m)	45.9			#DIV/0!	primary	proportionate	yes		biliary atresia, congenital cataract, bilaterl HL	severe	Impossible to define	yes	none	none	not available
MCD-100	M	5.9	28cm (1d)	28	34.696	0.0435	-153.931	41.3cm (10y8m)	41.3			#DIV/0!	primary	proportionate	no			severe	Impossible to define	yes	none	undercontrol	not available
MCD-116-P	M	4.8	46cm (2y)	46	49.4313	0.0305	-112.502	48.8cm (5y7m)	48.8	51.0781	0.0288	-79.1007	secondary	disproportionate	no	thick eye brow, small chin, relatively low set ear, promient nose		severe	Intellectual disability with autism	yes	none	undercontrol	not available
MCD-118-P	M	4.3	outside record					42.3cm (4y5m)	42.3	50.7621	0.0293	-288.809	primary	disproportionate	no	microcehalic face, promient ear		severe	Impossible to define	yes	none	intractable	Lennox-Gastaut syndrome
MCD-120-P	F	5.7	41cm (1y7m)	41	46.9483	0.0323	-184.158	46.5cm(6y3m)	46.5	50.4427	0.028	-140.811	primary	proportionate	no	synophyrs, long eyelashes, low-set ears		mild	intellectual disability	yes	none	none	not available
MCD-121-P	F	3	45.3cm (2y11m)	45.3	48.9223	0.0304	-119.155	45.8cm (3y1m)	45.8	49.0749	0.0302	-108.44	primary	disproportionate	yes	low-set ears	syringomyelia	severe	Impossible to define	yes	none	none	not available
MCD-122-P	M	1.4	32.5cm (1d)	32.5	34.696	0.0435	-50.4828	48cm (5y10m)	48	51.1193	0.0287	-108.686	primary	proportionate	yes	low-set ears	both ankle valgus deformity	severe	Impossible to define	yes	none	none	not available
MCD-123-P	F	3.3	44.1cm (1y9m)	44.1	47.3024	0.032	-100.075	46.5cm (3y3m)	46.5	50.1323	0.0299	-121.482	primary	proportionate	yes	facial asymmetry	PDA, hearing loss, microorpthalmia	mild	intellectual disability	yes	none	none	not available
MCD-127-P	M	8.7	44.25cm (1y11m)	44.25	48.5995	0.0311	-139.855	48.3cm(10y3m)	48.3			#DIV/0!	primary	proportionate	no			severe	intellectual disability	yes	none	undercontrol	early onset intractable epilepsy
MCD-131-P	F	0.6	28.6cm (9d)	28.6	35.4564	0.0432	-158.713	44.8cm (4y2m)	44.8	49.7983	0.0293	-170.59	primary	disproportionate	yes	prominent ear, short neck	cleft lip	severe	Impossible to define	yes	none	none	not available
MCD-132-P	M	4.4	outside record					47cm (4y3m)	47	50.1323	0.0299	-104.759	primary	disproportionate	no			severe	intellectual disability	yes	none	none	not available
MCD-136-P	F	5.1	42.5cm (1y10m)	42.5	47.4636	0.0319	-155.599	45.2cm (5y7m)	45.2	50.3066	0.0284	-179.81	primary	disproportionate	no			severe	Impossible to define	yes	none	undercontrol	Lennox-Gastaut syndrome
MCD-143-P	M	2.7	23.5cm (5d)	23.5	34.696	0.0435	-257.379	44.7cm (3y8m)	44.7	50.4066	0.0296	-192.791	primary	proportionate	no			moderate	Intellectual disability with autism	yes	none	none	not available
MCD-145-P	F	1.1	30cm (1d)	30	34.0504	0.0432	-93.7593	43.5cm (3y10m)	43.5	49.6166	0.0295	-207.342	primary	disproportionate	no	broad nasal bridge, hypotelrosim		mild	Impossible to define	yes	none	none	not available
MCD-148	M	3.3	31.5cm (2d)	31.5	34.696	0.0435	-73.4713	46.4cm (2y2m)	46.4	48.9968	0.0383	-67.8016	primary	disproportionate	no	arched eyebrow, midline hypoplasia, long philtrum, micrognathia		mild	Impossible to define	yes	none	undercontrol	not available
MCD-149	M	6	37.6cm (5m)	37.6	42.825	0.0356	-146.77	48cm (6y11m)	48	51.2073	0.0284	-112.933	primary	proportionate	yes	arched eyebrow, midline hypoplasia, long philtrum, micrognathia	cleft palate, VSD, diaphragmatic hernia	severe	Impossible to define	yes	none	undercontrol	not available
