# Supplementary material for: Genomic Analysis of Korean Patient With Microcephaly
Source: Front Genet. 2021 Jan 28;11:543528. doi: 10.3389/fgene.2020.543528 (PMC7876370; doi:10.3389/fgene.2020.543528)
Supplement: Supplementary Table 3 — List of pathogenic variant, likely pathogenic variant, and variant of uncertain significance with in-silico analysis for microcephaly phenotype genes. [file Table_3.xlsx]

## Sheet: Supplementary Table 3
Supplementary Table 3. List of pathogenic variant, likely pathogenic variant, and variant of uncertain significance with in-silico analysis for microcephaly phenotype genes
No.	Gene	Refseq	Nucleotide change	Amino acid change	Zygosity	Variant interpretation	Allele frequency			In-silico analysis				ClinVar accession number
							gnomAD_ALL	gnomAD_EA	KRGDB	SIFT	Polyphen-2	MutationTaster	CADD
M-004	ARID2	NM_152641.3	c.28C>A	p.(Pro10Thr)	Het	VUS	0.0002413	0.003342	0.00467	Deleterious	Benign	Disease causing	11.6	SCV001163839
M-004	CLCN4	NM_001830.3	c.1819C>T	p.(Pro607Ser)	Hemi	VUS	0.0001356	0.001711	0.00379	Tolerated	Benign	Disease causing	15.48	SCV001163840
M-004	GLI2	NM_005270.4	c.4627C>T	p.(Arg1543Cys)	Het	VUS	8.532e-05	0.0009856	0.001748	Deleterious	Benign	Disease causing	14.74	SCV001163841
M-004	IFT140	NM_014714.3	c.2542C>T	p.(Arg848Cys)	Het	VUS	0.0002724	0.003286	0.003797	Deleterious	Probale damaging	Disease causing	14.88	SCV001163842
M-004	MCPH1	NM_024596.4	c.148G>A	p.(Val50Ile)	Het	VUS	8.125e-06	5.798e-05	0.000291	Deleterious	Probale damaging	Disease causing	24.2	SCV001163843
M-004	RBM28	NM_018077.2	c.1728G>C	p.(Glu576Asp)	Het	VUS	0.0001016	0.001449	0.002912	Deleterious	Probale damaging	Disease causing	17.3	SCV001163844
M-004	SCN1A	NM_001165963.2	c.4676T>C	p.(Met1559Thr)	Het	VUS	N/A	N/A	N/A	Deleterious	Probale damaging	Disease causing	18.55	SCV001163845
M-004	TUBA8	NM_018943.2	c.1065_1069del	p.(Asn356ProfsTer63)	Het	VUS	1.629e-05	0.0002319	N/A	N/A	N/A	N/A	N/A	SCV001163846
M-004	VLDLR	NM_003383.4	c.719C>T	p.(Pro240Leu)	Het	VUS	2.438e-05	0.0003479	0.000588	Tolerated	Benign	Disease causing	11.42	SCV001163847
M-005	ARHGEF2	NM_004723.3	c.1617G>C	p.(Gln539His)	Het	VUS	4.103e-05	0.0005807	0.002912	Deleterious	Probale damaging	Disease causing	14.99	SCV001163848
M-005	ATRX	NM_000489.5	c.5977A>T	p.(Asn1993Tyr)	Het	VUS	N/A	N/A	N/A	Deleterious	Possibly damaging	Disease causing	15.52	SCV001163849
M-005	CSPP1	NM_024790.6	c.1541C>T	p.(Pro514Leu)	Het	VUS	0.0005484	0.001739	0.004077	Deleterious	Probale damaging	Disease causing	27.3	SCV001163850
M-005	DIAPH1	NM_005219.4	c.1339G>A	p.(Gly447Arg)	Het	VUS	2.031e-05	0.0001739	0.000294	Deleterious	Probale damaging	Disease causing	35	SCV001163851
M-005	DNA2	NM_001080449.2	c.2618A>G	p.(Tyr873Cys)	Het	VUS	0.0002357	0.001914	0.001747	Tolerated	Possibly damaging	Disease causing	11.65	SCV001164036
M-005	DOCK6	NM_020812.3	c.3512T>C	p.(Ile1171Thr)	Het	VUS	4.471e-05	0.0005798	0.001456	Deleterious	Benign	Polymorphism	11.25	SCV001163852
M-005	EMC1	NM_015047.2	c.2650G>A	p.(Glu884Lys)	Het	VUS	1.626e-05	5.802e-05	N/A	Deleterious	Possibly damaging	Disease causing	35	SCV001163853
M-005	EPG5	NM_020964.3	c.814G>A	p.(Val272Ile)	Het	VUS	4.063e-06	0	N/A	Tolerated	Benign	Disease causing	8.66	SCV001163854
M-005	FREM1	NM_144966.5	c.4741C>T	p.(His1581Tyr)	Het	VUS	1.626e-05	0.0002319	N/A	Deleterious	Probale damaging	Disease causing	21	SCV001163855
M-005	GRIP1	NM_021150.3	c.2729C>T	p.(Pro910Leu)	Het	VUS	0.0001422	0.0007539	0.003201	Deleterious	Benign	Disease causing	11.87	SCV001163856
M-005	IQSEC2	NM_001111125.2	c.4250A>C	p.(His1417Pro)	Het	VUS	0.002756	0.004425	N/A	Deleterious	Benign	Polymorphism	10.06	SCV001163857
M-005	LINS1	NM_001040616.2	c.839C>T	p.(Pro280Leu)	Het	VUS	N/A	N/A	N/A	Tolerated	Probale damaging	Polymorphism	14.43	SCV001163858
M-005	PSAT1	NM_058179.3	c.43G>C	p.(Ala15Pro)	Het	VUS	3.605e-05	0.0004823	N/A	Deleterious	Probale damaging	Disease causing	35	SCV001163859
M-005	PSAT1	NM_058179.3	c.235G>A	p.(Gly79Arg)	Het	VUS	N/A	N/A	N/A	Deleterious	Probale damaging	Disease causing	24.7	SCV001163860
M-005	PTDSS1	NM_014754.2	c.334T>G	p.(Phe112Val)	Het	VUS	N/A	N/A	0.000294	Tolerated	Benign	Disease causing	17.83	SCV001163861
M-005	PYCR2	NM_013328.3	c.437G>A	p.(Gly146Glu)	Het	VUS	1.627e-05	5.801e-05	0.000294	Tolerated	Probale damaging	Disease causing	22.3	SCV001163862
M-005	RAB3GAP2	NM_012414.3	c.520C>G	p.(Leu174Val)	Het	VUS	8.938e-05	0.001276	0.001456	Deleterious	Probale damaging	Disease causing	19.55	SCV001163863
M-005	RAB3GAP2	NM_012414.3	c.10T>C	p.(Ser4Pro)	Het	VUS	2.507e-05	0.0003554	0.000875	Tolerated	Benign	Polymorphism	15.85	SCV001163864
M-005	RAD51C	NM_058216.2	c.406A>T	p.(Met136Leu)	Het	VUS	1.218e-05	0.0001739	0.001165	Tolerated	Benign	Disease causing	9.644	SCV001163865
M-005	SAMD9L	NM_152703.4	c.3033T>G	p.(Ile1011Met)	Het	VUS	4.084e-06	5.805e-05	N/A	Deleterious	Possibly damaging	Polymorphism	9.038	SCV001163866
M-005	SCRIB	NM_182706.4	c.2882A>G	p.(His961Arg)	Het	VUS	N/A	N/A	N/A	Tolerated	Possibly damaging	Polymorphism	6.255	SCV001163867
M-005	TBC1D32	NM_152730.5	c.1915A>C	p.(Ile639Leu)	Het	VUS	N/A	N/A	0.000294	Tolerated	Benign	Disease causing	4.467	SCV001163868
M-005	TBC1D32	NM_152730.5	c.1913C>T	p.(Ser638Phe)	Het	VUS	N/A	N/A	0.000455	Deleterious	Possibly damaging	Disease causing	14.63	SCV001163869
M-005	TBCE	NM_003193.4	c.1397C>T	p.(Pro466Leu)	Het	VUS	0.0002599	0	N/A	Tolerated	Possibly damaging	Disease causing	17.06	SCV001163870
M-010	ADNP	NM_015339.4	c.1931G>A	p.(Arg644Gln)	Het	VUS	4.063e-06	0	N/A	Tolerated	Possibly damaging	Disease causing	16.49	SCV001163871
M-010	ARFGEF2	NM_006420.2	c.338G>A	p.(Arg113Gln)	Het	VUS	0.0001219	0.001449	0.003786	Tolerated	Benign	Disease causing	24.4	SCV001163872
M-010	ARID1B	NM_020732.3	c.5405G>A	p.(Arg1802Gln)	Het	VUS	2.031e-05	5.798e-05	0.000588	Tolerated	Benign	Disease causing	10.53	SCV001163873
M-010	ATR	NM_001184.3	c.3566C>T	p.(Pro1189Leu)	Het	VUS	N/A	N/A	N/A	Deleterious	Probale damaging	Disease causing	20.8	SCV001163874
M-010	CDK19	NM_001300960.1	c.1052C>T	p.(Ala351Val)	Het	VUS	0.0002391	0.002923	0.002038	Tolerated	Benign	Polymorphism	12.1	SCV001163875
M-010	CEP290	NM_025114.3	c.2174A>C	p.(Glu725Ala)	Het	VUS	0.0002024	0.00288	0.002038	Deleterious	Probale damaging	Disease causing	27.1	SCV001163876
M-010	FANCA	NM_000135.3	c.4225C>T	p.(Arg1409Trp)	Het	VUS	0.0001746	0.001044	0.001747	Deleterious	Possibly damaging	Polymorphism	18	SCV001163877
M-010	GRIN2A	NM_000833.4	c.2325C>G	p.(Ile775Met)	Het	VUS	4.067e-06	5.816e-05	N/A	Deleterious	Probale damaging	Polymorphism	14.32	SCV001163878
M-010	HDAC4	NM_006037.3	c.3079T>C	p.(Tyr1027His)	Het	VUS	8.152e-06	0	0.000291	Tolerated	Benign	Disease causing	4.02	SCV001163879
M-010	HSPG2	NM_005529.6	c.6529G>A	p.(Gly2177Arg)	Het	VUS	6.115e-05	5.828e-05	N/A	Deleterious	Probale damaging	Disease causing	23.9	SCV001163880
M-010	IBA57	NM_001010867.3	c.923G>T	p.(Gly308Val)	Het	VUS	N/A	N/A	N/A	Deleterious	Probale damaging	Disease causing	18.66	SCV001163881
M-010	IFT74	NM_025103.3	c.1525_1527del	p.(Ser509del)	Het	VUS	0.0004892	0.006277	N/A	N/A	N/A	N/A	N/A	SCV001163882
M-010	MKS1	NM_017777.3	c.1601G>A	p.(Arg534Gln)	Het	VUS	0.0002159	0.002962	0.002037	Tolerated	Probale damaging	Disease causing	27.1	SCV001163883
M-010	PCNT	NM_006031.5	c.3716G>A	p.(Arg1239His)	Het	VUS	0.0001705	0.002435	0.008445	Tolerated	Possibly damaging	Polymorphism	14.87	SCV001163884
M-010	PCNT	NM_006031.5	c.6032C>T	p.(Ala2011Val)	Het	VUS	0.0001633	0.002319	0.003494	Deleterious	Benign	Polymorphism	13.89	SCV001163885
M-010	PLK4	NM_014264.4	c.569T>C	p.(Leu190Pro)	Het	VUS	N/A	N/A	0.000291	Deleterious	Possibly damaging	Disease causing	20.9	SCV001163886
M-010	RAG1	NM_000448.2	c.334C>T	p.(Arg112Cys)	Het	VUS	2.845e-05	0.0001159	N/A	Deleterious	Probale damaging	Disease causing	20.8	SCV001163887
M-010	SBF1	NM_002972.3	c.1249A>G	p.(Met417Val)	Het	VUS	7.318e-05	0.0009857	0.003786	Tolerated	Benign	Polymorphism	6.85	SCV001163888
M-010	SDHD	NM_003002.3	c.269C>A	p.(Ala90Glu)	Het	VUS	4.873e-05	0.0006958	0.002038	Deleterious	Possibly damaging	Polymorphism	18.95	SCV001163889
M-010	TCTN2	NM_024809.4	c.1818C>G	p.(His606Gln)	Het	VUS	8.121e-05	0.001159	0.005824	Tolerated	Benign	Polymorphism	9.571	SCV001163890
M-011	GNB1	NM_002074.4	c.284T>C	p.(Leu95Pro)	Het	LPV	N/A	N/A	N/A	Deleterious	Probale damaging	Disease causing	14.44	SCV001163827
M-012	ACADSB	NM_001609.3	c.1219G>T	p.(Ala407Ser)	Het	VUS	2.035e-05	0.0002907	0.001456	Tolerated	Benign	Disease causing	9.278	SCV001163891
M-012	ANK1	NM_000037.3	c.1258G>A	p.(Val420Met)	Het	VUS	1.343e-05	0.0001955	N/A	Deleterious	Probale damaging	Disease causing	33	SCV001163892
M-012	DHCR7	NM_001360.2	c.1054C>T	p.(Arg352Trp)	Het	VUS	1.228e-05	0	N/A	Deleterious	Probale damaging	Disease causing	17.15	SCV001163893
M-012	FANCE	NM_021922.2	c.953A>G	p.(Glu318Gly)	Het	VUS	8.122e-06	0.0001159	0.000294	Deleterious	Probale damaging	Polymorphism	13.29	SCV001163894
M-012	FH	NM_000143.3	c.596C>G	p.(Ala199Gly)	Het	VUS	8.132e-06	0.0001159	N/A	Deleterious	Benign	Disease causing	18.26	SCV001163895
M-012	IFT140	NM_014714.3	c.3602G>A	p.(Arg1201His)	Het	VUS	6.533e-05	0.0007225	0.005536	Tolerated	Benign	Disease causing	20.3	SCV001163896
M-012	IFT74	NM_025103.3	c.613G>A	p.(Glu205Lys)	Het	VUS	8.158e-06	0	0.000874	Deleterious	Possibly damaging	Disease causing	26.2	SCV001163897
M-012	NAT8L	NM_178557.3	c.901G>A	p.(Glu301Lys)	Het	VUS	5.218e-06	6.696e-05	N/A	Deleterious	Benign	Disease causing	36	SCV001163898
M-012	NUS1	NM_138459.4	c.82G>C	p.(Val28Leu)	Het	VUS	N/A	N/A	N/A	Deleterious	Benign	Disease causing	17.75	SCV001163899
M-012	OTX2	NM_172337.2	c.734C>T	p.(Ala245Val)	Het	VUS	1.624e-05	0.0002319	0.000582	Deleterious	Benign	Disease causing	15.61	SCV001163900
M-012	PEX5	NM_001131025.1	c.1369C>T	p.(Arg457Cys)	Het	VUS	2.449e-05	0.0001742	0.000582	Deleterious	Possibly damaging	Disease causing	16.66	SCV001163901
M-012	QARS	NM_005051.2	c.1613G>A	p.(Arg538Gln)	Het	VUS	5.685e-05	0.0002319	0.001165	Tolerated	Probale damaging	Disease causing	16.9	SCV001163902
M-012	SRCAP	NM_006662.2	c.6620G>A	p.(Arg2207Gln)	Het	VUS	8.124e-06	0	N/A	Tolerated	Probale damaging	Disease causing	19.75	SCV001163903
M-012	TMEM67	NM_001142301.1	c.116C>T	p.(Thr39Ile)	Het	VUS	N/A	N/A	0.000291	Deleterious	Benign	Polymorphism	2.716	SCV001163904
M-012	TP53RK	NM_033550.3	c.15_16dup	p.(Ala6GlufsTer29)	Het	VUS	2.321e-05	0.0003034	N/A	N/A	N/A	N/A	N/A	SCV001163905
M-012	TRPS1	NM_014112.4	c.3263C>G	p.(Ala1088Gly)	Het	VUS	N/A	N/A	N/A	Deleterious	Benign	Disease causing	14.39	SCV001163906
M-013	ASXL1	NM_015338.5	c.4279C>T	p.(Pro1427Ser)	Het	VUS	1.624e-05	0.0002319	0.000291	Deleterious	Benign	Disease causing	15.31	SCV001163907
M-013	ATR	NM_001184.3	c.3637A>G	p.(Ser1213Gly)	Het	VUS	1.628e-05	0.0002319	0.000294	Deleterious	Probale damaging	Disease causing	18.4	SCV001163908
M-013	CC2D2A	NM_001080522.2	c.4202C>G	p.(Thr1401Ser)	Het	VUS	0.002662	0.004416	0.00987798	Tolerated	Probale damaging	Disease causing	20.6	SCV001163909
M-013	ERCC4	NM_005236.2	c.2219G>A	p.(Arg740His)	Het	VUS	3.656e-05	0.0002319	0.000582	Deleterious	Probale damaging	Disease causing	29.6	SCV001163910
M-013	GATA4	NM_002052.4	c.1220C>A	p.(Pro407Gln)	Het	VUS	0.0005279	0.003711	0.00961	Deleterious	Benign	Disease causing	15.11	SCV001163911
M-013	ITGB6	NM_000888.4	c.1651C>T	p.(Leu551Phe)	Het	VUS	0.0001064	0.001508	N/A	Deleterious	Possibly damaging	Disease causing	18.84	SCV001163912
M-013	MTFMT	NM_139242.3	c.1094G>A	p.(Cys365Tyr)	Het	VUS	0.0004391	0.006149	0.006989	Deleterious	Probale damaging	Disease causing	18.01	SCV001163913
M-013	PRDM16	NM_022114.3	c.2815C>G	p.(Leu939Val)	Het	VUS	0.0005911	0.007912	0.006997	Deleterious	Probale damaging	Disease causing	15.89	SCV001163914
M-013	PYCR1	NM_006907.3	c.329C>T	p.(Ala110Val)	Het	VUS	0.000372	0.004017	0.009319	Tolerated	Benign	Polymorphism	5.684	SCV001163915
M-013	SLC12A5	NM_020708.4	c.1148C>T	p.(Thr383Ile)	Het	VUS	8.529e-05	0.001218	0.007571	Tolerated	Benign	Disease causing	8.743	SCV001163916
M-013	SMARCA4	NM_001128849.1	c.2042C>T	p.(Thr681Ile)	Het	VUS	N/A	N/A	N/A	Tolerated	Benign	Polymorphism	12.32	SCV001163917
M-013	SPTLC1	NM_178324.2	c.428-1G>C	p.?	Het	VUS	4.07e-05	0.0005804	0.002038	N/A	N/A	N/A	6.874	SCV001163918
M-013	TERT	NM_198253.2	c.2914C>T	p.(Arg972Cys)	Het	VUS	8.122e-06	0	N/A	Tolerated	Possibly damaging	Polymorphism	5.094	SCV001163919
M-013	TRPS1	NM_014112.4	c.2654C>T	p.(Ala885Val)	Het	VUS	8.551e-05	0.001161	0.004368	Deleterious	Benign	Disease causing	13.27	SCV001163920
M-013	TSEN54	NM_207346.2	c.999C>A	p.(Asp333Glu)	Het	VUS	N/A	N/A	N/A	Deleterious	Possibly damaging	Disease causing	6.25	SCV001163921
M-013	VPS13B	NM_017890.4	c.2338A>G	p.(Lys780Glu)	Het	VUS	4.075e-06	5.799e-05	0.000294	Tolerated	Benign	Disease causing	8.878	SCV001163922
M-017	CCDC88A	NM_001135597.1	c.4262C>G	p.(Pro1421Arg)	Het	VUS	1.219e-05	0.000174	0.000582	Deleterious	Probale damaging	Polymorphism	19.64	SCV001163923
M-017	GATA4	NM_002052.4	c.1220C>A	p.(Pro407Gln)	Het	VUS	0.0005279	0.003711	0.00961	Deleterious	Possibly damaging	Disease causing	15.11	SCV001163911
M-017	HSPG2	NM_005529.6	c.11206C>T	p.(Arg3736Trp)	Het	VUS	4.064e-05	0	N/A	Deleterious	Probale damaging	Disease causing	23.8	SCV001163924
M-017	MFF	NM_020194.5	c.768_770del	p.(Gly257del)	Het	VUS	2.032e-05	0.00029	N/A	N/A	N/A	N/A	N/A	SCV001163925
M-017	POC1A	NM_015426.4	c.769G>A	p.(Asp257Asn)	Het	VUS	0.0001218	0.001565	0.004067	Deleterious	Probale damaging	Disease causing	34	SCV001163926
M-017	RREB1	NM_001003699.3	c.2690A>G	p.(Asn897Ser)	Het	VUS	0.0008429	0.007193	0.002324	Tolerated	Probale damaging	Polymorphism	15.68	SCV001163927
M-017	RTTN	NM_173630.3	c.3663T>G	p.(Asn1221Lys)	Het	VUS	0.0003137	0.004351	0.001164	Tolerated	Benign	Polymorphism	5.342	SCV001163928
M-017	TAF2	NM_003184.3	c.2945G>C	p.(Ser982Thr)	Het	VUS	2.032e-05	0.00029	N/A	Tolerated	Benign	Disease causing	17.02	SCV001163929
M-017	TCF4	NM_001083962.1	c.458G>A	p.(Ser153Asn)	Het	VUS	N/A	N/A	N/A	Tolerated	Probale damaging	Polymorphism	13.39	SCV001163930
M-017	TECPR2	NM_014844.4	c.2839G>C	p.(Val947Leu)	Het	VUS	N/A	N/A	0.000291	Deleterious	Probale damaging	Disease causing	36	SCV001163931
M-017	YME1L1	NM_014263.3	c.535G>A	p.(Val179Met)	Het	VUS	8.226e-05	0.001022	0.004075	Tolerated	Benign	Disease causing	7.109	SCV001163932
M-020	GNAO1	NM_020988.2	c.607G>A	p.(Gly203Arg)	Het	LPV	N/A	N/A	N/A	Deleterious	Probale damaging	Disease causing	33	SCV001163828
M-031	TTI2	NM_025115.3	c.1414C>T	p.(Arg472Trp)	Het	VUS	9.381e-05	0.001159	0.003786	Deleterious	Probale damaging	Disease causing	16.59	SCV001163933
M-031	TTI2	NM_025115.3	c.1064G>A	p.(Arg355His)	Het	VUS	6.098e-05	0.0005798	0.00233	Deleterious	Probale damaging	Disease causing	22.1	SCV001163934
M-036	TCF4	NM_001083962.1	c.1813C>T	p.(Gln605Ter)	Het	PV	N/A	N/A	N/A	N/A	N/A	N/A	38	SCV001163829
M-039	ASXL1	NM_015338.5	c.3115C>T	p.(Gln1039Ter)	Het	PV	0	0	N/A	N/A	N/A	N/A	37	SCV001163830
M-046	DDX11	NM_030653.3	c.2600G>A	p.(Arg867Gln)	Het	VUS	6.904e-05	0	N/A	Deleterious	Possibly damaging	Polymorphism	13.65	SCV001163935
M-046	DHCR7	NM_001360.2	c.127G>A	p.(Val43Ile)	Het	VUS	9.529e-05	0.0003781	0.00204	Tolerated	Benign	Polymorphism	3.05	SCV001163936
M-046	KIF1C	NM_006612.5	c.682C>T	p.(Arg228Cys)	Het	VUS	2.437e-05	0.0001159	N/A	Deleterious	Possibly damaging	Disease causing	23.7	SCV001163937
M-046	KMT2D	NM_003482.3	c.1201G>A	p.(Val401Met)	Het	VUS	1.223e-05	0.0001161	0.001747	Tolerated	Benign	Polymorphism	9.387	SCV001163938
M-046	NACC1	NM_052876.3	c.623C>T	p.(Thr208Met)	Het	VUS	2.093e-05	0	N/A	Tolerated	Benign	Polymorphism	7.653	SCV001163939
M-046	PCLO	NM_033026.5	c.2212C>T	p.(Pro738Ser)	Het	VUS	1.625e-05	0.0002319	0.000588	Tolerated	Benign	Polymorphism	6.532	SCV001163940
M-046	PEX5	NM_001131025.1	c.1559A>G	p.(Asn520Ser)	Het	VUS	0.0001421	0.0005798	0.000291	Deleterious	Benign	Disease causing	14.72	SCV001163941
M-046	SCN9A	NM_002977.3	c.3719A>G	p.(Lys1240Arg)	Het	VUS	N/A	N/A	N/A	Tolerated	Benign	Polymorphism	15.14	SCV001163942
M-046	SPTLC1	NM_178324.2	c.428-1G>C	p.?	Het	VUS	4.07e-05	0.0005804	0.002038	N/A	N/A	N/A	6.874	SCV001163918
M-046	UNC80	NM_032504.1	c.4367A>G	p.(Asn1456Ser)	Het	VUS	N/A	N/A	0.000582	Deleterious	Benign	Disease causing	20.5	SCV001163943
M-048	HSPG2	NM_005529.6	c.13153A>G	p.(Asn4385Asp)	Het	VUS	0.0001849	0.002317	0.006717	Deleterious	Probale damaging	Disease causing	33	SCV001163944
M-048	HSPG2	NM_005529.6	c.10589G>A	p.(Arg3530Gln)	Het	VUS	0.0001422	0.0002899	0.001166	Tolerated	Probale damaging	Disease causing	16.48	SCV001163945
M-053	ALPL	NM_000478.5	c.529G>A	p.(Ala177Thr)	Het	VUS	0.0001342	0.001682	0.004962	Tolerated	Benign	Disease causing	1.394	SCV001163946
M-053	BCAP31	NM_001139441.1	c.713A>T	p.(Asp238Val)	Het	VUS	3.527e-05	0.0005079	0.001166	Deleterious	Benign	Disease causing	8.516	SCV001163947
M-053	CDC6	NM_001254.4	c.206A>G	p.(His69Arg)	Het	VUS	0.0001218	0.001565	0.005824	Tolerated	Benign	Polymorphism	1.515	SCV001163948
M-053	DOCK6	NM_020812.3	c.3566G>A	p.(Arg1189Gln)	Het	VUS	8.59e-05	0.0005825	0.000294	Tolerated	Possibly damaging	Disease causing	26.2	SCV001163949
M-053	FH	NM_000143.3	c.415G>A	p.(Val139Met)	Het	VUS	3.663e-05	0.0001739	0.000894	Deleterious	Probale damaging	Disease causing	23.9	SCV001163950
M-053	KIF2A	NM_001098511.2	c.19G>C	p.(Gly7Arg)	Het	VUS	1.426e-05	0.0002067	0.009319	Deleterious	Probale damaging	Disease causing	13.74	SCV001163951
M-053	LRP5	NM_002335.3	c.4619C>T	p.(Thr1540Met)	Het	VUS	0.0002026	0.002558	0.001747	Deleterious	Probale damaging	Disease causing	17.4	SCV001163952
M-053	MED17	NM_004268.4	c.1748G>A	p.(Arg583His)	Het	VUS	0.0006058	0.007305	0.000874	Tolerated	Probale damaging	Disease causing	12.2	SCV001163953
M-053	PEX1	NM_000466.2	c.2792C>A	p.(Ala931Asp)	Het	VUS	0.0005209	0.00731	0.002331	Deleterious	Probale damaging	Disease causing	14.86	SCV001163954
M-053	PLEKHG2	NM_022835.2	c.2579C>T	p.(Pro860Leu)	Het	VUS	1.629e-05	0.0001914	0.000294	Deleterious	Possibly damaging	Polymorphism	18.91	SCV001163955
M-053	RPGRIP1	NM_020366.3	c.3461C>T	p.(Ser1154Leu)	Het	VUS	8.135e-06	5.801e-05	0.001746	Deleterious	Probale damaging	Polymorphism	11.96	SCV001163956
M-053	RPGRIP1L	NM_015272.4	c.3116A>G	p.(Gln1039Arg)	Het	VUS	2.848e-05	0.0004058	N/A	Deleterious	Benign	Polymorphism	23.3	SCV001163957
M-053	SETD5	NM_001080517.2	c.3338A>G	p.(His1113Arg)	Het	VUS	0.0003371	0.003944	0.009027	Deleterious	Benign	Polymorphism	12.65	SCV001163958
M-053	SIM1	NM_005068.2	c.2267A>G	p.(Lys756Arg)	Het	VUS	4.881e-05	0.0006957	0.001165	Tolerated	Probale damaging	Disease causing	20.2	SCV001163959
M-053	VPS53	NM_001128159.2	c.2062A>G	p.(Ile688Val)	Het	VUS	0.0034	0.008872	0.00495	Tolerated	Benign	Disease causing	12.79	SCV001163960
M-053	WDFY3	NM_014991.4	c.1483A>G	p.(Ile495Val)	Het	VUS	6.106e-05	0.0008123	0.006403	Tolerated	Benign	Disease causing	11.46	SCV001163961
M-055-P	SMC1A	NM_006306.3	c.2368C>T	p.(Arg790Trp)	Hemi	LPV	N/A	N/A	N/A	Deleterious	Probale damaging	Disease causing	18.44	SCV001163831
M-055-P	KMT2C	NM_170606.2	c.7505C>T	p.(Pro2502Leu)	Het	VUS	4.162e-06	5.829e-05	0.001165	Tolerated	Probale damaging	Disease causing	11.69	SCV001163962
M-055-S	SMC1A	NM_006306.3	c.2368C>T	p.(Arg790Trp)	Hemi	LPV	N/A	N/A	N/A	Deleterious	Probale damaging	Disease causing	18.44	SCV001163831
M-056	KMT2A	NM_001197104.1	c.10217C>G	p.(Ser3406Ter)	Het	LPV	N/A	N/A	N/A	N/A	N/A	N/A	52	SCV001163832
M-056	ACE	NM_000789.3	c.2857C>T	p.(Arg953Trp)	Het	VUS	1.625e-05	0.0001159	N/A	Deleterious	Probale damaging	Disease causing	11.43	SCV001163963
M-056	AGT	NM_000029.3	c.1270-1G>A	p.?	Het	VUS	N/A	N/A	N/A	N/A	N/A	N/A	14.42	SCV001163964
M-056	CDC45	NM_001178010.2	c.1714A>G	p.(Asn572Asp)	Het	VUS	0.0001787	0.002494	0.000882	Tolerated	Benign	Disease causing	5.539	SCV001163965
M-056	CENPF	NM_016343.3	c.6889C>T	p.(His2297Tyr)	Het	VUS	4.076e-06	5.803e-05	0.000294	Deleterious	Benign	Polymorphism	12.58	SCV001163966
M-056	FCN3	NM_003665.3	c.386G>A	p.(Gly129Asp)	Het	VUS	2.036e-05	0.00029	0.000588	Deleterious	Probale damaging	Polymorphism	19.18	SCV001163967
M-056	FREM2	NM_207361.5	c.4657C>G	p.(Pro1553Ala)	Het	VUS	0.000199	0.002841	0.001165	Deleterious	Probale damaging	Disease causing	19.11	SCV001163968
M-056	IGF1	NM_000618.4	c.401A>G	p.(Lys134Arg)	Het	VUS	N/A	N/A	N/A	Deleterious	Probale damaging	Disease causing	17.16	SCV001163969
M-056	RET	NM_020975.5	c.1618A>G	p.(Arg540Gly)	Het	VUS	4.366e-05	0.0006214	0.001165	Tolerated	Possibly damaging	Disease causing	14.55	SCV001163970
M-056	SPTAN1	NM_001130438.2	c.4540G>A	p.(Ala1514Thr)	Het	VUS	0.000183	0.002609	0.006407	Tolerated	Benign	Disease causing	15.7	SCV001163971
M-056	TFAP2C	NM_003222.3	c.539T>C	p.(Val180Ala)	Het	VUS	8.121e-06	0.0001159	N/A	Tolerated	Benign	Disease causing	21.4	SCV001163972
M-056	VPS33B	NM_018668.4	c.1148T>C	p.(Ile383Thr)	Het	VUS	0.001389	0.003189	0.004659	Deleterious	Possibly damaging	Disease causing	25.7	SCV001163973
M-059	BUB1B	NM_001211.5	c.2785G>A	p.(Gly929Ser)	Het	VUS	0.0001787	0	N/A	Tolerated	Probale damaging	Disease causing	17.62	SCV001163974
M-059	FREM2	NM_207361.5	c.1603C>T	p.(Arg535Cys)	Het	VUS	0.0001598	0.002037	0.003203	Deleterious	Possibly damaging	Disease causing	15.54	SCV001163975
M-059	KMT2D	NM_003482.3	c.12668A>G	p.(Gln4223Arg)	Het	VUS	4.077e-06	0	N/A	Deleterious	Benign	Disease causing	10.22	SCV001163976
M-059	LARS	NM_020117.10	c.923G>A	p.(Arg308His)	Het	VUS	0.0003616	0.004116	0.006698	Tolerated	Benign	Disease causing	8.201	SCV001163977
M-059	PEX16	NM_004813.2	c.635C>G	p.(Pro212Arg)	Het	VUS	0.0002776	0.003604	0.002625	Deleterious	Probale damaging	Disease causing	17.86	SCV001163978
M-059	PRKDC	NM_006904.6	c.2600A>G	p.(Asn867Ser)	Het	VUS	2.119e-05	0.0002115	0.000582	Deleterious	Benign	Disease causing	12.33	SCV001163979
M-059	SBF1	NM_002972.3	c.3547G>A	p.(Val1183Met)	Het	VUS	3.788e-05	0.0001762	0.001166	Tolerated	Probale damaging	Disease causing	21.4	SCV001163980
M-059	SCN4A	NM_000334.4	c.52C>T	p.(Arg18Cys)	Het	VUS	0.0002655	0.003539	0.008445	Deleterious	Benign	Disease causing	17.81	SCV001163981
M-059	STT3A	NM_001278503.1	c.904G>A	p.(Val302Ile)	Het	VUS	2.031e-05	5.798e-05	N/A	Tolerated	Benign	Disease causing	12.33	SCV001163982
M-059	TMEM216	NM_001173990.2	c.357_359dup	p.(Ile119dup)	Het	VUS	4.061e-06	5.798e-05	N/A	N/A	N/A	N/A	N/A	SCV001163983
M-064	CDC45	NM_001178010.2	c.1714A>G	p.(Asn572Asp)	Het	VUS	0.0001787	0.002494	0.000882	Tolerated	Benign	Disease causing	5.539	SCV001163965
M-064	CENPF	NM_016343.3	c.6229G>T	p.(Ala2077Ser)	Het	VUS	2.445e-05	0.00029	0.00291	Tolerated	Benign	Polymorphism	0.674	SCV001163984
M-064	FANCA	NM_000135.3	c.4232C>T	p.(Pro1411Leu)	Het	VUS	0.0001015	0.001218	0.002038	Deleterious	Possibly damaging	Disease causing	16.54	SCV001163985
M-064	FGFRL1	NM_001004356.2	c.335A>G	p.(Tyr112Cys)	Het	VUS	4.214e-05	0.0005824	0.000882	Deleterious	Probale damaging	Disease causing	14.02	SCV001163986
M-064	LRP5	NM_002335.3	c.1996G>A	p.(Asp666Asn)	Het	VUS	0.0002437	0.003307	0.001746	Tolerated	Benign	Disease causing	12.93	SCV001163987
M-064	PCNT	NM_006031.5	c.6208G>A	p.(Val2070Met)	Het	VUS	2.843e-05	0.0004058	0.000294	Deleterious	Possibly damaging	Polymorphism	13.39	SCV001163988
M-064	PRKDC	NM_006904.6	c.2297C>G	p.(Ala766Gly)	Het	VUS	N/A	N/A	N/A	Deleterious	Probale damaging	Disease causing	21.7	SCV001163989
M-064	RAG1	NM_000448.2	c.2473T>G	p.(Ser825Ala)	Het	VUS	N/A	N/A	N/A	Deleterious	Probale damaging	Disease causing	14.82	SCV001163990
M-064	RTEL1	NM_032957.4	c.3299G>A	p.(Cys1100Tyr)	Het	VUS	2.866e-05	0.0004066	0.001748	Tolerated	Benign	Polymorphism	0.004	SCV001163991
M-064	SCARF2	NM_153334.6	c.2045C>T	p.(Ala682Val)	Het	VUS	8.965e-06	6.376e-05	N/A	Tolerated	Benign	Polymorphism	12.46	SCV001163992
M-064	SCN4A	NM_000334.4	c.1018G>A	p.(Ala340Thr)	Het	VUS	0.0001915	0.002203	0.002037	Tolerated	Benign	Disease causing	14.42	SCV001163993
M-064	SLC13A5	NM_177550.4	c.441G>A	p.(Met147Ile)	Het	VUS	9.769e-05	0.001393	0.001747	Deleterious	Probale damaging	Disease causing	26.1	SCV001163994
M-073	KMT2A	NM_001197104.1	c.2552_2553del	p.(Lys851ArgfsTer14)	Het	PV	N/A	N/A	N/A	N/A	N/A	N/A	N/A	SCV001163833
M-074	ATM	NM_000051.3	c.2771G>A	p.(Arg924Gln)	Het	VUS	7.716e-05	0.0003479	0.001455	Tolerated	Benign	Disease causing	16.12	SCV001163995
M-074	BLM	NM_000057.3	c.178T>A	p.(Leu60Ile)	Het	VUS	0.0002481	0.003421	0.008425	Deleterious	Probale damaging	Polymorphism	15.28	SCV001163996
M-074	CBL	NM_005188.3	c.1498C>T	p.(Leu500Phe)	Het	VUS	N/A	N/A	N/A	Deleterious	Probale damaging	Disease causing	17.39	SCV001163997
M-074	CDON	NM_016952.4	c.1057C>T	p.(His353Tyr)	Het	VUS	5.284e-05	0.0001741	N/A	Tolerated	Possibly damaging	Polymorphism	12.96	SCV001163998
M-074	CPT2	NM_000098.2	c.626C>T	p.(Ala209Val)	Het	VUS	4.068e-06	0	N/A	Deleterious	Possibly damaging	Disease causing	29.7	SCV001163999
M-074	CSPP1	NM_024790.6	c.1541C>T	p.(Pro514Leu)	Het	VUS	0.0005484	0.001739	0.004077	Deleterious	Probale damaging	Disease causing	27.3	SCV001163850
M-074	FANCI	NM_001113378.1	c.326C>G	p.(Ala109Gly)	Het	VUS	2.437e-05	0.0003479	0.001456	Deleterious	Possibly damaging	Disease causing	21.7	SCV001164000
M-074	FANCI	NM_001113378.1	c.400C>G	p.(Leu134Val)	Het	VUS	8.124e-06	0.0001159	0.000874	Deleterious	Possibly damaging	Disease causing	14.81	SCV001164001
M-074	FGF8	NM_033163.3	c.526G>A	p.(Glu176Lys)	Het	VUS	0.000118	0.001334	N/A	Tolerated	Benign	Disease causing	14.26	SCV001164002
M-074	FRAS1	NM_025074.6	c.8414A>G	p.(Asn2805Ser)	Het	VUS	0.0001414	0.00194	0.004662	Tolerated	Benign	Disease causing	2.146	SCV001164003
M-074	IFT122	NM_052985.3	c.3686G>A	p.(Arg1229His)	Het	VUS	0.0006061	0.008352	0.008154	Tolerated	Probale damaging	Disease causing	26.4	SCV001164004
M-074	MBD5	NM_018328.4	c.520T>A	p.(Ser174Thr)	Het	VUS	8.149e-06	5.811e-05	0.000582	Deleterious	Benign	Polymorphism	13.9	SCV001164005
M-074	MCM4	NM_005914.4	c.1205A>G	p.(Asn402Ser)	Het	VUS	4.873e-05	0.0002899	0.001176	Tolerated	Benign	Disease causing	11.11	SCV001164006
M-074	MTFMT	NM_139242.3	c.1040A>G	p.(Asn347Ser)	Het	VUS	5.69e-05	5.8e-05	N/A	Deleterious	Probale damaging	Disease causing	21	SCV001164007
M-074	POLG	NM_002693.2	c.3626G>A	p.(Arg1209Lys)	Het	VUS	4.061e-06	0	N/A	Tolerated	Benign	Disease causing	9.281	SCV001164008
M-074	RREB1	NM_001003699.3	c.485C>T	p.(Pro162Leu)	Het	VUS	0.0001259	0.001333	0.004077	Deleterious	Probale damaging	Disease causing	19.7	SCV001164009
M-074	RTEL1	NM_032957.4	c.3136C>G	p.(Leu1046Val)	Het	VUS	9.072e-05	0.001279	0.003497	Deleterious	Probale damaging	Disease causing	19.95	SCV001164010
M-074	SPOCK1	NM_004598.3	c.313G>A	p.(Ala105Thr)	Het	VUS	8.55e-05	0	N/A	Deleterious	Probale damaging	Disease causing	34	SCV001164011
M-074	TBX2	NM_005994.3	c.1778C>A	p.(Thr593Asn)	Het	VUS	5.916e-05	0.0008244	0.000588	Tolerated	Benign	Disease causing	14.48	SCV001164012
M-074	TRPS1	NM_014112.4	c.263T>G	p.(Leu88Trp)	Het	VUS	N/A	N/A	N/A	Deleterious	Possibly damaging	Polymorphism	10.64	SCV001164013
M-074	UBR1	NM_174916.2	c.5135G>A	p.(Arg1712His)	Het	VUS	0.0009829	0.001739	0.00495	Tolerated	Benign	Disease causing	9.945	SCV001164014
M-075	ADNP	NM_015339.4	c.583C>T	p.(Pro195Ser)	Het	VUS	4.063e-06	5.798e-05	0.000291	Tolerated	Probale damaging	Disease causing	15.21	SCV001164015
M-075	BLM	NM_000057.3	c.2630A>G	p.(Asp877Gly)	Het	VUS	4.064e-06	5.803e-05	0.000582	Deleterious	Possibly damaging	Disease causing	21.3	SCV001164016
M-075	BPTF	NM_004459.6	c.3778G>A	p.(Glu1260Lys)	Het	VUS	4.075e-06	5.817e-05	N/A	Deleterious	Benign	Polymorphism	4.331	SCV001164017
M-075	CARS2	NM_024537.3	c.383G>T	p.(Arg128Ile)	Het	VUS	8.136e-06	0.000116	0.000582	Deleterious	Probale damaging	Disease causing	14.95	SCV001164018
M-075	DOCK6	NM_020812.3	c.3136C>T	p.(Arg1046Cys)	Het	VUS	2.699e-05	0	0.000294	Deleterious	Probale damaging	Disease causing	28.2	SCV001164019
M-075	EIF2B1	NM_001414.3	c.7G>T	p.(Asp3Tyr)	Het	VUS	8.652e-05	0.001045	0.001747	Deleterious	Benign	Polymorphism	16.14	SCV001164020
M-075	GLI2	NM_005270.4	c.2740C>T	p.(Arg914Trp)	Het	VUS	7.506e-05	0.001473	0.003971	Deleterious	Probale damaging	Disease causing	26.9	SCV001164021
M-075	MFSD2A	NM_001136493.2	c.1165C>G	p.(Leu389Val)	Het	VUS	4.062e-05	0.0005798	0.001164	Tolerated	Benign	Disease causing	1.625	SCV001164022
M-075	MIPEP	NM_005932.3	c.1984C>T	p.(Arg662Cys)	Het	VUS	0.0001712	0.001044	N/A	Tolerated	Benign	Disease causing	18.18	SCV001164023
M-075	NF1	NM_000267.3	c.4957G>A	p.(Val1653Ile)	Het	VUS	N/A	N/A	N/A	Tolerated	Possibly damaging	Disease causing	28.9	SCV001164024
M-075	NSD1	NM_022455.4	c.7669G>C	p.(Gly2557Arg)	Het	VUS	N/A	N/A	N/A	Deleterious	Probale damaging	Disease causing	16.87	SCV001164025
M-075	RBBP8	NM_002894.2	c.2522G>A	p.(Arg841His)	Het	VUS	2.437e-05	0.0003479	0.000874	Deleterious	Probale damaging	Disease causing	14.42	SCV001164026
M-075	SLC1A4	NM_003038.4	c.240G>C	p.(Glu80Asp)	Het	VUS	4.846e-05	0.0004636	N/A	Tolerated	Probale damaging	Disease causing	20.9	SCV001164027
M-075	TUBGCP6	NM_020461.3	c.2320C>T	p.(Arg774Trp)	Het	VUS	9.768e-05	0.001044	0.002621	Deleterious	Probale damaging	Disease causing	20.8	SCV001164028
M-084	AAAS	NM_015665.5	c.463C>T	p.(Arg155Cys)	Het	VUS	8.164e-06	5.805e-05	N/A	Deleterious	Probale damaging	Disease causing	20.3	SCV001164029
M-084	ADD3	NM_016824.4	c.1607C>T	p.(Ser536Phe)	Het	VUS	4.072e-06	0	N/A	Deleterious	Benign	Polymorphism	19.46	SCV001164030
M-084	AP3B2	NM_004644.4	c.2993A>G	p.(Lys998Arg)	Het	VUS	2.031e-05	0.0002899	0.000874	Tolerated	Benign	Disease causing	18.67	SCV001164031
M-084	ATM	NM_000051.3	c.3296A>T	p.(Asp1099Val)	Het	VUS	N/A	N/A	N/A	Deleterious	Benign	Disease causing	13.09	SCV001164032
M-084	BLM	NM_000057.3	c.715G>A	p.(Asp239Asn)	Het	VUS	0.0001139	0.0004639	0.00145518	Deleterious	Possibly damaging	Polymorphism	17.46	SCV001164033
M-084	COL4A1	NM_001845.5	c.1453C>G	p.(Pro485Ala)	Het	VUS	1.223e-05	0.0001159	0.000588	Deleterious	Benign	Polymorphism	12.43	SCV001164034
M-084	CTBP1	NM_001328.2	c.662G>A	p.(Ser221Asn)	Het	VUS	2.039e-05	0.0002902	0.001456	Tolerated	Benign	Disease causing	6.303	SCV001164035
M-084	DNA2	NM_001080449.2	c.2618A>G	p.(Tyr873Cys)	Het	VUS	0.0002357	0.001914	0.001747	Tolerated	Possibly damaging	Disease causing	11.65	SCV001164036
M-084	EPG5	NM_020964.3	c.2941G>A	p.(Asp981Asn)	Het	VUS	1.218e-05	0.0001159	0.000882	Deleterious	Probale damaging	Disease causing	24.9	SCV001164037
M-084	EPG5	NM_020964.3	c.44C>G	p.(Ala15Gly)	Het	VUS	8.798e-06	0.0001212	0.000588	Tolerated	Benign	Polymorphism	14.95	SCV001164038
M-084	FAM111A	NM_022074.3	c.386G>A	p.(Arg129His)	Het	VUS	0.0001588	0	N/A	Tolerated	Benign	Polymorphism	8.298	SCV001164039
M-084	HSPG2	NM_005529.6	c.10234A>G	p.(Ser3412Gly)	Het	VUS	0.0003162	0.004545	0.000874	Tolerated	Benign	Polymorphism	14.16	SCV001164040
M-084	MASP1	NM_139125.3	c.1609G>C	p.(Ala537Pro)	Het	VUS	N/A	N/A	0.006407	Tolerated	Benign	Disease causing	5.744	SCV001164041
M-084	NT5C2	NM_012229.4	c.656T>C	p.(Val219Ala)	Het	VUS	0.0001657	0.002109	0.003494	Tolerated	Possibly damaging	Disease causing	18.44	SCV001164042
M-084	PRKDC	NM_006904.6	c.7253A>G	p.(Lys2418Arg)	Het	VUS	N/A	N/A	N/A	Tolerated	Benign	Disease causing	10.09	SCV001164043
M-084	SALL1	NM_002968.2	c.1762C>T	p.(Pro588Ser)	homo	VUS	6.12e-05	0.0008122	0.00204	Tolerated	Benign	Disease causing	10.88	SCV001164044
M-084	SRCAP	NM_006662.2	c.4415T>A	p.(Leu1472Gln)	Het	VUS	N/A	N/A	N/A	Deleterious	Benign	Polymorphism	11.98	SCV001164045
M-084	TELO2	NM_016111.3	c.2167G>T	p.(Val723Phe)	Het	VUS	N/A	N/A	N/A	Deleterious	Probale damaging	Disease causing	20.5	SCV001164046
M-084	UBR1	NM_174916.2	c.604G>A	p.(Val202Ile)	Het	VUS	2.438e-05	0.0002899	0.000588	Tolerated	Benign	Disease causing	24.9	SCV001164047
M-116	ACE	NM_000789.3	c.3226G>T	p.(Val1076Leu)	Het	VUS	0.0001543	0.002203	0.001456	Deleterious	Probale damaging	Disease causing	14.96	SCV001164048
M-116	AMPD2	NM_001257360.1	c.862G>T	p.(Asp288Tyr)	Het	VUS	4.083e-06	5.803e-05	N/A	Deleterious	Possibly damaging	Disease causing	18.72	SCV001164049
M-116	ARCN1	NM_001655.4	c.1387A>G	p.(Asn463Asp)	Het	VUS	N/A	N/A	N/A	Tolerated	Benign	Disease causing	13.13	SCV001164050
M-116	ARHGEF2	NM_004723.3	c.2851G>T	p.(Gly951Trp)	Het	VUS	0.0001025	0.001258	0.002912	Deleterious	Probale damaging	Disease causing	22.9	SCV001164051
M-116	ATR	NM_001184.3	c.530G>A	p.(Arg177Gln)	Het	VUS	8.237e-06	0	0.000291	Deleterious	Benign	Polymorphism	14.61	SCV001164052
M-116	FRMD4A	NM_018027.4	c.1714C>T	p.(Leu572Phe)	Het	VUS	N/A	N/A	0.000291	Deleterious	Possibly damaging	Disease causing	19.09	SCV001164053
M-116	KMT2C	NM_170606.2	c.8250G>T	p.(Arg2750Ser)	Het	VUS	N/A	N/A	N/A	Deleterious	Benign	Polymorphism	10.91	SCV001164054
M-116	SMARCA2	NM_003070.4	c.4666A>G	p.(Lys1556Glu)	Het	VUS	4.061e-06	5.798e-05	N/A	Deleterious	Benign	Disease causing	17.93	SCV001164055
M-116	SMO	NM_005631.4	c.536C>T	p.(Thr179Met)	Het	VUS	0.0007009	0.008313	0.007858	Deleterious	Possibly damaging	Disease causing	22.2	SCV001164056
M-116	TBC1D32	NM_152730.5	c.3566A>G	p.(Gln1189Arg)	Het	VUS	1.219e-05	0.000174	0.000874	Deleterious	Probale damaging	Disease causing	22.6	SCV001164057
M-116	VPS33B	NM_018668.4	c.1420G>C	p.(Ala474Pro)	Het	VUS	N/A	N/A	N/A	Deleterious	Probale damaging	Disease causing	33	SCV001164058
M-120	SMARCA4	NM_001128849.1	c.3698T>G	p.(Met1233Arg)	Het	VUS	N/A	N/A	N/A	Deleterious	Benign	Disease causing	12.2	SCV001164059
M-122	FRMD4A	NM_018027.4	c.1316G>A	p.(Arg439Gln)	Het	VUS	4.061e-06	0	N/A	Tolerated	Probale damaging	Disease causing	36	SCV001164060
M-123	CHD7	NM_017780.3	c.6302T>C	p.(Leu2101Pro)	Het	VUS	N/A	N/A	N/A	Deleterious	Probale damaging	Disease causing	22.9	SCV001164061
M-127	KMT2C	NM_170606.2	c.14057A>G	p.(Asn4686Ser)	Het	VUS	0.0003737	0.005335	0.001747	Tolerated	Probale damaging	Polymorphism	15.05	SCV001164062
M-131	ACTG1	NM_001199954.2	c.628C>T	p.(Arg210Cys)	Het	LPV	N/A	N/A	N/A	Deleterious	Probale damaging	Disease causing	15.29	SCV001163834
M-132	FLNA	NM_001456.3	c.1771G>A	p.(Val591Ile)	Hemi	VUS	4.478e-05	0.0002331	0.000882	Tolerated	Probale damaging	Disease causing	14.78	SCV001164063
M-143	VPS13B	NM_017890.4	c.1950C>A	p.(Cys650Ter)	Het	PV	N/A	N/A	N/A	N/A	N/A	N/A	36	SCV001163835
M-143	VPS13B	NM_017890.4	c.9981G>A	p.(Trp3327Ter)	Het	PV	N/A	N/A	N/A	N/A	N/A	N/A	52	SCV001163836
M-145	EP300	NM_001429.3	c.1453del	p.(Gln485ArgfsTer22)	Het	PV	N/A	N/A	N/A	N/A	N/A	N/A	N/A	SCV001163837
M-145	SAMD9L	NM_152703.4	c.2114A>G	p.(Tyr705Cys)	Het	VUS	0.0001392	0.001394	0.002912	Deleterious	Probale damaging	Disease causing	13.31	SCV001164064
M-148	ADAT3	NM_138422.3	c.356C>T	p.(Pro119Leu)	Het	VUS	9.462e-06	0	N/A	Tolerated	Benign	Polymorphism	2.297	SCV001164065
M-148	ALS2	NM_020919.3	c.4871T>C	p.(Ile1624Thr)	Het	VUS	1.627e-05	0	N/A	Deleterious	Probale damaging	Disease causing	25.9	SCV001164066
M-148	ARVCF	NM_001670.2	c.1837G>A	p.(Asp613Asn)	Het	VUS	1.455e-05	0.0001988	0.000882	Tolerated	Possibly damaging	Disease causing	21.2	SCV001164067
M-148	EXT1	NM_000127.2	c.1457C>T	p.(Ala486Val)	Het	VUS	0.0002317	0.002957	0.006407	Tolerated	Benign	Disease causing	8.86	SCV001164068
M-148	F8	NM_000132.3	c.4748C>T	p.(Pro1583Leu)	Hemi	VUS	N/A	N/A	0.000291	Tolerated	Benign	Polymorphism	1.299	SCV001164069
M-148	PDGFRB	NM_002609.3	c.1378G>A	p.(Glu460Lys)	Het	VUS	1.22e-05	0.0001741	0.000588	Tolerated	Benign	Polymorphism	9.759	SCV001164070
M-148	PEX5	NM_001131025.1	c.975G>C	p.(Gln325His)	Het	VUS	N/A	N/A	N/A	Tolerated	Benign	Disease causing	12.34	SCV001164071
M-148	SAMD9L	NM_152703.4	c.2037T>G	p.(Phe679Leu)	Het	VUS	9.779e-05	0.0009868	0.002038	Deleterious	Possibly damaging	Polymorphism	10.6	SCV001164072
M-148	SDHD	NM_003002.3	c.269C>A	p.(Ala90Glu)	Het	VUS	4.873e-05	0.0006958	0.002038	Deleterious	Possibly damaging	Polymorphism	18.95	SCV001163889
M-148	TBL2	NM_012453.3	c.20C>T	p.(Ser7Leu)	Het	VUS	9.267e-06	6.756e-05	N/A	Deleterious	Benign	Polymorphism	11.43	SCV001164073
M-148	TCOF1	NM_001135243.1	c.4385A>G	p.(Lys1462Arg)	Het	VUS	0.0001232	0.001686	0.000588	Deleterious	Probale damaging	Polymorphism	14.06	SCV001164074
M-149	KMT2D	NM_003482.3	c.7228C>T	p.(Arg2410Ter)	Het	PV	N/A	N/A	N/A	N/A	N/A	N/A	47	SCV001163838
M-149	ADAR	NM_001111.5	c.1295T>A	p.(Leu432Gln)	Het	VUS	8.126e-06	0.0001159	0.000582411	Tolerated	Possibly damaging	Polymorphism	14.36	SCV001164075
M-149	ATPAF2	NM_145691.3	c.868T>C	p.(Ter290ArgextTer10)	Het	VUS	2.035e-05	0.0002899	0.000294	N/A	N/A	N/A	19.89	SCV001164076
M-149	ELAC2	NM_018127.6	c.1378G>A	p.(Val460Met)	Het	VUS	6.499e-05	0.0005798	0.000874	Deleterious	Benign	Disease causing	6.987	SCV001164077
M-149	FAT4	NM_024582.4	c.1012G>A	p.(Glu338Lys)	Het	VUS	3.229e-05	0	N/A	Tolerated	Probale damaging	Disease causing	9.748	SCV001164078
M-149	PRKDC	NM_006904.6	c.8458A>G	p.(Met2819Val)	Het	VUS	8.295e-06	5.863e-05	0.000588	Tolerated	Benign	Disease causing	4.171	SCV001164079
M-149	PRKDC	NM_006904.6	c.8458A>G	p.(Met2820Val)	Het	VUS	8.295e-06	5.863e-05	0.000588	Tolerated	Benign	Disease causing	4.171	SCV001164079
M-149	SEC24C	NM_004922.3	c.1500C>A	p.(Ser500Arg)	Het	VUS	0.0001752	0.002204	0.007571	Tolerated	Benign	Disease causing	8.538	SCV001164080
M-149	SLX4	NM_032444.3	c.2236G>A	p.(Glu746Lys)	Het	VUS	4.072e-05	0.000232	N/A	Tolerated	Possibly damaging	Disease causing	16.5	SCV001164081
M-149	TAT	NM_000353.2	c.614T>C	p.(Ile205Thr)	Het	VUS	0.0001949	0	N/A	Deleterious	Possibly damaging	Disease causing	22.9	SCV001164082
M-149	TFAP2C	NM_003222.3	c.499C>T	p.(Leu167Phe)	Het	VUS	3.318e-05	0.0004339	0.002621	Deleterious	Possibly damaging	Disease causing	18.89	SCV001164083
gnomAD, Genome Aggregation Database; KRGDB, Korean Reference Genome Database; N/A, not applicable
*Identified variants were classified according to the standards and guidelines by the American College of Medical Genetics and Genomics and the Association for Molecular Pathology (Richards et al., 2015b).
